# Supplementary material for: Genome-Wide Analysis of RNA Decay in the Cyanobacterium Synechococcus sp. Strain PCC 7002
Source: mSystems. 2020 Aug 4;5(4):e00224-20. doi: 10.1128/mSystems.00224-20 (PMC7406221; doi:10.1128/mSystems.00224-20)
Supplement: TABLE S2 [file mSystems.00224-20-st002.xlsx]

## Sheet: Sheet1
Table S2. Primers used to generate DNA templates for in vitro transcription of RNA spike-ins
Name	Purpose	Sequence
JCC423	phiX174 gene D in vitro trxn template F	cgaaatTAATACGACTCACTATAGGGTAAGAAATCATGAGTCAAGTTACTGAAC
JCC424	phiX174 gene D in vitro trxn template R	TTACATCACTCCTTCCGCACGTAATTTT
JCC425	phiX174 gene F in vitro trxn template F	cgaaatTAATACGACTCACTATAGGGAGGATAAATTATGTCTAATATTCAAACTG
JCC426	phiX174 gene F in vitro trxn template R	TCACGAAGTCATGATTGAATCG
JCC427	phiX174 gene G in vitro trxn template F	cgaaatTAATACGACTCACTATAGGGAGTTTAATCATGTTTCAGACTTTTATTTC
JCC428	phiX174 gene G in vitro trxn template R	TCACTTAAGTGGCTGGAGACAAATAATC
JCC429	phiX174 gene H in vitro trxn template F	cgaaatTAATACGACTCACTATAGGGTGAGGTGATTTATGTTTGGTGCTATTG
JCC430	phiX174 gene H in vitro trxn template R	TTATTTCCTAGACAAATTAGAGCCAATACC
JCC431	phiX174 fragment 190 in vitro trxn template F	cgaaatTAATACGACTCACTATAGGGAATCGCGTAGAGGCTTTGCTA
JCC432	phiX174 fragment 190 in vitro trxn template R	CAGCAAGAACCATACGACCAATATCAC
JCC433	phiX174 fragment 290 in vitro trxn template F	cgaaatTAATACGACTCACTATAGGGTGAGCGTATCGAGGCTCTTAAACCT
JCC434	phiX174 fragment 290 in vitro trxn template R	cgaaatTAATACGACTCACTATAGGGTGAGCGTATCGAGGCTCTTAAACCT
