# Supplementary material for: Genome-Wide Analysis of RNA Decay in the Cyanobacterium Synechococcus sp. Strain PCC 7002
Source: mSystems. 2020 Aug 4;5(4):e00224-20. doi: 10.1128/mSystems.00224-20 (PMC7406221; doi:10.1128/mSystems.00224-20)
Supplement: TABLE S3 [file mSystems.00224-20-st003.xlsx]

## Sheet: Sheet1
Table S3. Calculated Half-lives of all cyanobacteria genes
Locus Tag	Gene	Half Life (minutes)	Class
SYNPCC7002_A0001	dnaA	1.02775	decay
SYNPCC7002_A0002		1.077	decay
SYNPCC7002_A0003		0.801872	decay
SYNPCC7002_A0004		1.32863	decay
SYNPCC7002_A0005		0.656504	decay
SYNPCC7002_A0006		1.00868	decay
SYNPCC7002_A0007	purN	0.474005	decay
SYNPCC7002_A0008	manA	0.403834	decay
SYNPCC7002_A0009		-	no_reads
SYNPCC7002_A0010	fbaB	1.07763	decay
SYNPCC7002_A0011		0.56198	decay
SYNPCC7002_A0012	nudF	0.622648	decay
SYNPCC7002_A0013		0.843845	decay
SYNPCC7002_A0014		0.915464	decay
SYNPCC7002_A0015		1.52761	decay
SYNPCC7002_A0016		0.494494	decay
SYNPCC7002_A0017		0.542084	decay
SYNPCC7002_A0018		0.360269	decay
SYNPCC7002_A0019		0.639519	decay
SYNPCC7002_A0020	rsmD	0.63762	decay
SYNPCC7002_A0021		0.941437	decay
SYNPCC7002_A0022		1.53601	decay
SYNPCC7002_A0023	ftsQ	0.47303	decay
SYNPCC7002_A0024	ftsZ	0.86654	decay
SYNPCC7002_A0025	thiD	0.925573	decay
SYNPCC7002_A0026		0.497756	decay
SYNPCC7002_A0027		0.456155	decay
SYNPCC7002_A0028		0.527054	decay
SYNPCC7002_A0029		1.61317	decay
SYNPCC7002_A0030		0.58726	decay
SYNPCC7002_A0031		3.29527	decay
SYNPCC7002_A0032	tmRNA	-	stable
SYNPCC7002_A0033		1.6007	decay
SYNPCC7002_A0034	cysQ	0.859096	decay
SYNPCC7002_A0035	lysS	0.787201	decay
SYNPCC7002_A0036		0.428334	decay
SYNPCC7002_A0037	trpS	0.477447	decay
SYNPCC7002_A0038	metF	0.797802	decay
SYNPCC7002_A0039		1.06431	decay
SYNPCC7002_A0040		2.63875	decay
SYNPCC7002_A0041		1.12026	decay
SYNPCC7002_A0042		2.36582	decay
SYNPCC7002_A0043	cruP	0.91911	decay
SYNPCC7002_A0044		1.07296	decay
SYNPCC7002_A0045	pixG	0.55059	decay
SYNPCC7002_A0046	pixH	0.895604	decay
SYNPCC7002_A0047	pixI	1.30314	decay
SYNPCC7002_A0048	pixJ	1.54636	decay
SYNPCC7002_A0049	pixL	2.28268	decay
SYNPCC7002_A0050		0.804363	decay
SYNPCC7002_A0051		0.720327	decay
SYNPCC7002_A0052	accB	0.818115	decay
SYNPCC7002_A0053	efp	2.41343	decay
SYNPCC7002_A0054		0.909052	decay
SYNPCC7002_A0055		0.488847	decay
SYNPCC7002_A0056		-	no_reads
SYNPCC7002_A0057		0.881231	decay
SYNPCC7002_A0058	accD	0.523382	decay
SYNPCC7002_A0059		0.494252	decay
SYNPCC7002_A0060	mutT	1.04216	decay
SYNPCC7002_A0061	rnc	0.384409	decay
SYNPCC7002_A0062		0.678716	decay
SYNPCC7002_A0063		1.10814	decay
SYNPCC7002_A0064	ushA	1.07025	decay
SYNPCC7002_A0065		0.966394	decay
SYNPCC7002_A0066		0.927428	decay
SYNPCC7002_A0067	bchB	1.19176	decay
SYNPCC7002_A0068	lpxB	0.979274	decay
SYNPCC7002_A0069	lpxA	0.909704	decay
SYNPCC7002_A0070	fabZ	0.57606	decay
SYNPCC7002_A0071		0.714106	decay
SYNPCC7002_A0072	rbgA	0.496797	decay
SYNPCC7002_A0073	eno	2.15825	decay
SYNPCC7002_A0074	rbfA	1.44572	decay
SYNPCC7002_A0075	bglX	1.06009	decay
SYNPCC7002_A0076		1.06098	decay
SYNPCC7002_A0077		1.06036	decay
SYNPCC7002_A0078		2.80824	decay
SYNPCC7002_A0079		1.06423	decay
SYNPCC7002_A0080		0.97721	decay
SYNPCC7002_A0081	atx1	0.842338	decay
SYNPCC7002_A0082		0.854039	decay
SYNPCC7002_A0083	prp2	-	stable
SYNPCC7002_A0084		0.620965	decay
SYNPCC7002_A0085		1.47419	decay
SYNPCC7002_A0086		0.484783	decay
SYNPCC7002_A0087		1.60082	decay
SYNPCC7002_A0088		-	no_reads
SYNPCC7002_A0089		0.370285	decay
SYNPCC7002_A0090		0.419869	decay
SYNPCC7002_A0091	thrB1	0.958189	decay
SYNPCC7002_A0092		0.993189	decay
SYNPCC7002_A0093	ycf54	1.25317	decay
SYNPCC7002_A0094	pdxJ	0.561085	decay
SYNPCC7002_A0095	glgC	1.46328	decay
SYNPCC7002_A0096	rimI	0.518223	decay
SYNPCC7002_A0097	lysA	1.72162	decay
SYNPCC7002_A0098		0.976826	decay
SYNPCC7002_A0099	uppS	0.995785	decay
SYNPCC7002_A0100	tRNA-Asp	1.12277	decay
SYNPCC7002_A0101		0.556655	decay
SYNPCC7002_A0102		2.79439	decay
SYNPCC7002_A0103		3.754	decay
SYNPCC7002_A0104	murB	0.780881	decay
SYNPCC7002_A0105	murC	0.790625	decay
SYNPCC7002_A0106	gap2	3.28017	decay
SYNPCC7002_A0107		1.3944	decay
SYNPCC7002_A0108	mtaP	1.08686	decay
SYNPCC7002_A0109	prxQ-B2	1.97467	decay
SYNPCC7002_A0110	pdhC	1.41675	decay
SYNPCC7002_A0111		-	no_reads
SYNPCC7002_A0112	psbV	3.18984	decay
SYNPCC7002_A0113		0.464808	decay
SYNPCC7002_A0114		-	no_reads
SYNPCC7002_A0115		1.27617	decay
SYNPCC7002_A0116		1.03183	decay
SYNPCC7002_A0117	gpx2	2.79877	decay
SYNPCC7002_A0118	gst	3.01206	decay
SYNPCC7002_A0119	ssb	1.75991	decay
SYNPCC7002_A0120	gsiA	0.841678	decay
SYNPCC7002_A0121	murE	0.807665	decay
SYNPCC7002_A0122	nudF	0.518628	decay
SYNPCC7002_A0123	der	0.830062	decay
SYNPCC7002_A0124		1.14104	decay
SYNPCC7002_A0125	focA	1.65949	decay
SYNPCC7002_A0126	trmH	0.706752	decay
SYNPCC7002_A0127		0.68023	decay
SYNPCC7002_A0128		0.499501	decay
SYNPCC7002_A0129		3.0666	decay
SYNPCC7002_A0130	eda	0.55658	decay
SYNPCC7002_A0131		-	no_reads
SYNPCC7002_A0132		0.475502	decay
SYNPCC7002_A0133		0.647548	decay
SYNPCC7002_A0134	murJ	1.03996	decay
SYNPCC7002_A0135	psbZ	2.36713	decay
SYNPCC7002_A0136	ribH	1.252	decay
SYNPCC7002_A0137	tRNA-Gly	0.83394	decay
SYNPCC7002_A0138		0.9278	decay
SYNPCC7002_A0139	manR	-	stable
SYNPCC7002_A0140	gifB	-	stable
SYNPCC7002_A0141	clpC	0.945491	decay
SYNPCC7002_A0142		0.73481	decay
SYNPCC7002_A0143		0.885716	decay
SYNPCC7002_A0144		0.461414	decay
SYNPCC7002_A0145		0.862725	decay
SYNPCC7002_A0146		0.963843	decay
SYNPCC7002_A0147	groEL2	3.59817	decay
SYNPCC7002_A0148		1.17611	decay
SYNPCC7002_A0149		0.577657	decay
SYNPCC7002_A0150		1.06309	decay
SYNPCC7002_A0151		-	stable
SYNPCC7002_A0152		0.787834	decay
SYNPCC7002_A0153		2.18241	decay
SYNPCC7002_A0154	cbiO	0.841564	decay
SYNPCC7002_A0155	dut	0.898703	decay
SYNPCC7002_A0156		0.815802	decay
SYNPCC7002_A0157	psbA1	1.70903	decay
SYNPCC7002_A0158		0.921936	decay
SYNPCC7002_A0159	desB	-	stable
SYNPCC7002_A0160	ycf60	0.893367	decay
SYNPCC7002_A0161		1.03495	decay
SYNPCC7002_A0162	pfkA	1.48193	decay
SYNPCC7002_A0163		0.518315	decay
SYNPCC7002_A0164		0.45258	decay
SYNPCC7002_A0165		2.78325	decay
SYNPCC7002_A0166		0.521034	decay
SYNPCC7002_A0167	petJ	4.17461	decay
SYNPCC7002_A0168		1.46224	decay
SYNPCC7002_A0169	aroA	0.521592	decay
SYNPCC7002_A0170		0.613851	decay
SYNPCC7002_A0171	ccmR	1.40213	decay
SYNPCC7002_A0172	ndhF3	2.58437	decay
SYNPCC7002_A0173	ndhD3	2.00186	decay
SYNPCC7002_A0174	cupA	2.58945	decay
SYNPCC7002_A0175	cupS	2.9734	decay
SYNPCC7002_A0176	dsbG	3.69864	decay
SYNPCC7002_A0177	agxT	2.08304	decay
SYNPCC7002_A0178	mutS	1.00177	decay
SYNPCC7002_A0179		0.943085	decay
SYNPCC7002_A0180		3.13789	decay
SYNPCC7002_A0181		1.16018	decay
SYNPCC7002_A0182	tRNA-Thr	-	no_reads
SYNPCC7002_A0183		0.518158	decay
SYNPCC7002_A0184		2.46434	decay
SYNPCC7002_A0185		0.530298	decay
SYNPCC7002_A0186	hliC	3.78748	decay
SYNPCC7002_A0187		0.549105	decay
SYNPCC7002_A0188	pfrB	0.518346	decay
SYNPCC7002_A0189		0.555631	decay
SYNPCC7002_A0190		1.20835	decay
SYNPCC7002_A0191		1.26255	decay
SYNPCC7002_A0192		0.833977	decay
SYNPCC7002_A0193	ureC	0.814271	decay
SYNPCC7002_A0194	hypE	0.473377	decay
SYNPCC7002_A0195	hoxE	0.608524	decay
SYNPCC7002_A0196	hoxF	0.98602	decay
SYNPCC7002_A0197	hoxU	1.17259	decay
SYNPCC7002_A0198	hoxY	1.71327	decay
SYNPCC7002_A0199	hyp3	1.60262	decay
SYNPCC7002_A0200	hoxH	1.6201	decay
SYNPCC7002_A0201	hoxW	2.33219	decay
SYNPCC7002_A0202	hypA	2.64192	decay
SYNPCC7002_A0203	hypB	2.63602	decay
SYNPCC7002_A0204		-	low_r2
SYNPCC7002_A0205	hypC	0.958735	decay
SYNPCC7002_A0206	hypD	0.778493	decay
SYNPCC7002_A0207		0.450269	decay
SYNPCC7002_A0208		0.452713	decay
SYNPCC7002_A0209		0.680093	decay
SYNPCC7002_A0210	por	2.14488	decay
SYNPCC7002_A0211		0.423362	decay
SYNPCC7002_A0212	chaA	-	low_r2
SYNPCC7002_A0213	ctpC	0.806362	decay
SYNPCC7002_A0214		0.828674	decay
SYNPCC7002_A0215	msrA	4.06418	decay
SYNPCC7002_A0216	ycf39	0.908219	decay
SYNPCC7002_A0217	ppnK	0.565809	decay
SYNPCC7002_A0218		1.05042	decay
SYNPCC7002_A0219		1.18006	decay
SYNPCC7002_A0220	radC	1.34937	decay
SYNPCC7002_A0221	gnd	2.48807	decay
SYNPCC7002_A0222		0.997544	decay
SYNPCC7002_A0223	tRNA-Leu	0.837974	decay
SYNPCC7002_A0224		1.20261	decay
SYNPCC7002_A0225		1.40613	decay
SYNPCC7002_A0226	sufA	0.943719	decay
SYNPCC7002_A0227		0.896948	decay
SYNPCC7002_A0228	rubA	1.19784	decay
SYNPCC7002_A0229	ycf48	1.20997	decay
SYNPCC7002_A0230	psbE	4.10945	decay
SYNPCC7002_A0231	psbF	4.30525	decay
SYNPCC7002_A0232	psbL	-	stable
SYNPCC7002_A0233	psbJ	-	stable
SYNPCC7002_A0234		1.04938	decay
SYNPCC7002_A0235	avtA	0.967247	decay
SYNPCC7002_A0236		1.03037	decay
SYNPCC7002_A0237		0.835026	decay
SYNPCC7002_A0238		2.98104	decay
SYNPCC7002_A0239		0.923128	decay
SYNPCC7002_A0240		0.839348	decay
SYNPCC7002_A0241	tRNA-Ala	0.938994	decay
SYNPCC7002_A0242	sodB	-	stable
SYNPCC7002_A0243		0.614625	decay
SYNPCC7002_A0244		0.591347	decay
SYNPCC7002_A0245	pacL	0.877422	decay
SYNPCC7002_A0246	glnN	2.35291	decay
SYNPCC7002_A0247	cysK	0.537761	decay
SYNPCC7002_A0248		2.74772	decay
SYNPCC7002_A0249		0.538253	decay
SYNPCC7002_A0250	ppsA	1.38913	decay
SYNPCC7002_A0251		-	low_r2
SYNPCC7002_A0252		0.531825	decay
SYNPCC7002_A0253	tRNA-Ala	-	no_reads
SYNPCC7002_A0254		0.422748	decay
SYNPCC7002_A0255	rffM	1.14215	decay
SYNPCC7002_A0256		0.952249	decay
SYNPCC7002_A0257		1.69372	decay
SYNPCC7002_A0258		0.844512	decay
SYNPCC7002_A0259		0.532418	decay
SYNPCC7002_A0260	uppP	1.00707	decay
SYNPCC7002_A0261		0.895106	decay
SYNPCC7002_A0262	lipB	0.771713	decay
SYNPCC7002_A0263	lrtA	1.76244	decay
SYNPCC7002_A0264		0.557012	decay
SYNPCC7002_A0265		2.87369	decay
SYNPCC7002_A0266	guaB	2.81006	decay
SYNPCC7002_A0267		0.555161	decay
SYNPCC7002_A0268	menB	2.47688	decay
SYNPCC7002_A0269	psbO	3.17679	decay
SYNPCC7002_A0270	sigE	1.18104	decay
SYNPCC7002_A0271	arcA	1.28714	decay
SYNPCC7002_A0272	rbpA	0.898594	decay
SYNPCC7002_A0273		0.386827	decay
SYNPCC7002_A0274		0.756609	decay
SYNPCC7002_A0275		0.998157	decay
SYNPCC7002_A0276		1.01662	decay
SYNPCC7002_A0277		3.27988	decay
SYNPCC7002_A0278	thiS	0.906517	decay
SYNPCC7002_A0279	thiE	0.449807	decay
SYNPCC7002_A0280	queE	0.47907	decay
SYNPCC7002_A0281	queC	0.538694	decay
SYNPCC7002_A0282	grxC	-	stable
SYNPCC7002_A0283	nhaS5	0.797407	decay
SYNPCC7002_A0284		1.305	decay
SYNPCC7002_A0285		3.43651	decay
SYNPCC7002_A0286	thrCII	0.882668	decay
SYNPCC7002_A0287	kaiC	1.49056	decay
SYNPCC7002_A0288	kaiB	0.6553	decay
SYNPCC7002_A0289	kaiA	1.72882	decay
SYNPCC7002_A0290		1.92584	decay
SYNPCC7002_A0291		1.87415	decay
SYNPCC7002_A0292	argD	1.04778	decay
SYNPCC7002_A0293	trxB	0.876282	decay
SYNPCC7002_A0294		1.56679	decay
SYNPCC7002_A0295		0.515059	decay
SYNPCC7002_A0296	trpB	1.30361	decay
SYNPCC7002_A0297		1.67078	decay
SYNPCC7002_A0298	ndhS	1.26496	decay
SYNPCC7002_A0299		0.474153	decay
SYNPCC7002_A0300		0.522385	decay
SYNPCC7002_A0301	nadB	0.717026	decay
SYNPCC7002_A0302		1.57208	decay
SYNPCC7002_A0303	chaB	0.518509	decay
SYNPCC7002_A0304		0.281681	decay
SYNPCC7002_A0305		-	stable
SYNPCC7002_A0306	folK	0.827397	decay
SYNPCC7002_A0307	folB	1.02473	decay
SYNPCC7002_A0308	folM	0.980239	decay
SYNPCC7002_A0309	bioB	0.955617	decay
SYNPCC7002_A0310	bioY	1.05467	decay
SYNPCC7002_A0311	lspA	1.12535	decay
SYNPCC7002_A0312		0.578287	decay
SYNPCC7002_A0313		1.43729	decay
SYNPCC7002_A0314		-	stable
SYNPCC7002_A0315	cdv3	0.440833	decay
SYNPCC7002_A0316	coaD	0.439509	decay
SYNPCC7002_A0317	purC	0.917018	decay
SYNPCC7002_A0318		0.891553	decay
SYNPCC7002_A0319	lpxC	1.23401	decay
SYNPCC7002_A0320		3.89146	decay
SYNPCC7002_A0321		-	no_reads
SYNPCC7002_A0322	psbU	3.05391	decay
SYNPCC7002_A0323		0.927111	decay
SYNPCC7002_A0324	rpe	2.03719	decay
SYNPCC7002_A0325	kch	0.63995	decay
SYNPCC7002_A0326	argD	0.766338	decay
SYNPCC7002_A0327	crr-1	0.934329	decay
SYNPCC7002_A0328		0.952941	decay
SYNPCC7002_A0329	fbp	0.977695	decay
SYNPCC7002_A0330	malQ	1.04482	decay
SYNPCC7002_A0331		0.811782	decay
SYNPCC7002_A0332		1.05659	decay
SYNPCC7002_A0333		1.61832	decay
SYNPCC7002_A0334		1.82691	decay
SYNPCC7002_A0335		0.916255	decay
SYNPCC7002_A0336	phnD	2.40879	decay
SYNPCC7002_A0337	gloA	3.11883	decay
SYNPCC7002_A0338	gluRO	1.39382	decay
SYNPCC7002_A0339		0.886546	decay
SYNPCC7002_A0340	ureJ	-	stable
SYNPCC7002_A0341	fusA	2.0918	decay
SYNPCC7002_A0342	trmJ	1.10462	decay
SYNPCC7002_A0343	panC-cmk	2.63811	decay
SYNPCC7002_A0344	rlpA	-	stable
SYNPCC7002_A0345	purM	1.16855	decay
SYNPCC7002_A0346		0.976724	decay
SYNPCC7002_A0347		0.529661	decay
SYNPCC7002_A0348	nblB	0.926565	decay
SYNPCC7002_A0349	ftsH2	1.9467	decay
SYNPCC7002_A0350		0.952888	decay
SYNPCC7002_A0351	gcvH	0.582735	decay
SYNPCC7002_A0352	pepP	0.491615	decay
SYNPCC7002_A0353	pdhA	2.12694	decay
SYNPCC7002_A0354	zipN	0.732504	decay
SYNPCC7002_A0355		0.800795	decay
SYNPCC7002_A0356		1.27298	decay
SYNPCC7002_A0357		0.828863	decay
SYNPCC7002_A0358	aquII	1.73839	decay
SYNPCC7002_A0359	tolB	0.438277	decay
SYNPCC7002_A0360	comM	1.14528	decay
SYNPCC7002_A0361		1.0564	decay
SYNPCC7002_A0362	conR	0.463031	decay
SYNPCC7002_A0363	moeB	2.0285	decay
SYNPCC7002_A0364	sigC	1.00713	decay
SYNPCC7002_A0365	priA	0.92228	decay
SYNPCC7002_A0366	nadC	0.594743	decay
SYNPCC7002_A0367		0.549695	decay
SYNPCC7002_A0368		1.19831	decay
SYNPCC7002_A0369		0.901999	decay
SYNPCC7002_A0370		0.842944	decay
SYNPCC7002_A0371	rsbU	0.86995	decay
SYNPCC7002_A0372		0.897826	decay
SYNPCC7002_A0373	mrcB	0.723209	decay
SYNPCC7002_A0374	petG	3.7413	decay
SYNPCC7002_A0375	cytM	-	no_reads
SYNPCC7002_A0376		0.536654	decay
SYNPCC7002_A0377		0.815177	decay
SYNPCC7002_A0378		0.79903	decay
SYNPCC7002_A0379		0.507393	decay
SYNPCC7002_A0380	pabC	0.59348	decay
SYNPCC7002_A0381		1.23636	decay
SYNPCC7002_A0382	nrdB	1.41276	decay
SYNPCC7002_A0383		1.87442	decay
SYNPCC7002_A0384		0.811975	decay
SYNPCC7002_A0385	rlmB	1.00974	decay
SYNPCC7002_A0386		1.2256	decay
SYNPCC7002_A0387	glyQ	1.18485	decay
SYNPCC7002_A0388		1.24659	decay
SYNPCC7002_A0389		0.689042	decay
SYNPCC7002_A0390	yeaZ	-	low_r2
SYNPCC7002_A0391	rpsN	2.71923	decay
SYNPCC7002_A0392		0.474842	decay
SYNPCC7002_A0393	gsiB	2.71223	decay
SYNPCC7002_A0394		1.85253	decay
SYNPCC7002_A0395	urtD	1.5814	decay
SYNPCC7002_A0396	urtC	1.79603	decay
SYNPCC7002_A0397	urtB	1.66299	decay
SYNPCC7002_A0398	urtA	2.12442	decay
SYNPCC7002_A0399	draG	1.12405	decay
SYNPCC7002_A0400		1.67624	decay
SYNPCC7002_A0401	folC	1.18057	decay
SYNPCC7002_A0402		0.522092	decay
SYNPCC7002_A0403		1.32272	decay
SYNPCC7002_A0404		1.01729	decay
SYNPCC7002_A0405		0.692837	decay
SYNPCC7002_A0406		1.017	decay
SYNPCC7002_A0407		0.467331	decay
SYNPCC7002_A0408		-	stable
SYNPCC7002_A0409		2.31898	decay
SYNPCC7002_A0410		2.18611	decay
SYNPCC7002_A0411		1.9071	decay
SYNPCC7002_A0412		1.26872	decay
SYNPCC7002_A0413		2.00094	decay
SYNPCC7002_A0414		2.13072	decay
SYNPCC7002_A0415		1.75876	decay
SYNPCC7002_A0416		1.10883	decay
SYNPCC7002_A0417		0.994285	decay
SYNPCC7002_A0418	rfbB	0.883881	decay
SYNPCC7002_A0419		0.768682	decay
SYNPCC7002_A0420		0.793726	decay
SYNPCC7002_A0421	rfbA	0.888589	decay
SYNPCC7002_A0422	aspS	0.885981	decay
SYNPCC7002_A0423		0.518256	decay
SYNPCC7002_A0424		0.998906	decay
SYNPCC7002_A0425	pratA	0.854392	decay
SYNPCC7002_A0426	recA	2.19298	decay
SYNPCC7002_A0427	ribA-ribB	0.987661	decay
SYNPCC7002_A0428		0.507735	decay
SYNPCC7002_A0429		0.426394	decay
SYNPCC7002_A0430	speD	2.1265	decay
SYNPCC7002_A0431	clpB2	0.737169	decay
SYNPCC7002_A0432	parA	0.905117	decay
SYNPCC7002_A0433	parB	0.941086	decay
SYNPCC7002_A0434	prlC	1.64521	decay
SYNPCC7002_A0435	pepN	0.906552	decay
SYNPCC7002_A0436		0.830222	decay
SYNPCC7002_A0437	ndhQ	1.23802	decay
SYNPCC7002_A0438		0.959154	decay
SYNPCC7002_A0439	tRNA-Tyr	1.31874	decay
SYNPCC7002_A0440	tRNA-Thr	1.166	decay
SYNPCC7002_A0441		1.17234	decay
SYNPCC7002_A0442	hik34	0.740284	decay
SYNPCC7002_A0443	rpsF	2.90433	decay
SYNPCC7002_A0444		0.483412	decay
SYNPCC7002_A0445		0.84816	decay
SYNPCC7002_A0446	spkB	0.505383	decay
SYNPCC7002_A0447	pheT	1.20993	decay
SYNPCC7002_A0448	maeA	0.825135	decay
SYNPCC7002_A0449		0.885466	decay
SYNPCC7002_A0450	glmM	1.24759	decay
SYNPCC7002_A0451	recN	0.55169	decay
SYNPCC7002_A0452	galM	0.933786	decay
SYNPCC7002_A0453		0.82397	decay
SYNPCC7002_A0454		0.760753	decay
SYNPCC7002_A0455		0.554349	decay
SYNPCC7002_A0456	leuD	0.483603	decay
SYNPCC7002_A0457	queD	0.465768	decay
SYNPCC7002_A0458		0.94969	decay
SYNPCC7002_A0459	pknD	0.567187	decay
SYNPCC7002_A0460		1.00753	decay
SYNPCC7002_A0461		0.915884	decay
SYNPCC7002_A0462		0.945391	decay
SYNPCC7002_A0463		2.88132	decay
SYNPCC7002_A0464	anbU	0.614609	decay
SYNPCC7002_A0465		2.07299	decay
SYNPCC7002_A0466		1.46983	decay
SYNPCC7002_A0467		1.3705	decay
SYNPCC7002_A0468		1.149	decay
SYNPCC7002_A0469		0.841027	decay
SYNPCC7002_A0470	sbtA	2.13152	decay
SYNPCC7002_A0471		-	no_reads
SYNPCC7002_A0472	sbtB	2.7129	decay
SYNPCC7002_A0473		-	no_reads
SYNPCC7002_A0474		0.486252	decay
SYNPCC7002_A0475	tlyA	0.47955	decay
SYNPCC7002_A0476		0.752298	decay
SYNPCC7002_A0477	ymxG	0.747885	decay
SYNPCC7002_A0478	trm1	0.965092	decay
SYNPCC7002_A0479		0.920658	decay
SYNPCC7002_A0480		1.03301	decay
SYNPCC7002_A0481	glgP	1.91164	decay
SYNPCC7002_A0482		3.7344	decay
SYNPCC7002_A0483		0.588183	decay
SYNPCC7002_A0484	tRNA-Pro	-	no_reads
SYNPCC7002_A0485	truB	0.650786	decay
SYNPCC7002_A0486		0.775317	decay
SYNPCC7002_A0487		-	low_r2
SYNPCC7002_A0488	hisIE	0.564585	decay
SYNPCC7002_A0489	rpmA	2.22134	decay
SYNPCC7002_A0490	rplU	1.24429	decay
SYNPCC7002_A0491		0.482011	decay
SYNPCC7002_A0492	surE	0.49876	decay
SYNPCC7002_A0493	pheS	0.619496	decay
SYNPCC7002_A0494		0.523733	decay
SYNPCC7002_A0495		1.88754	decay
SYNPCC7002_A0496	nrrA	0.804041	decay
SYNPCC7002_A0497		1.46955	decay
SYNPCC7002_A0498	ribD2	1.10987	decay
SYNPCC7002_A0499		1.4953	decay
SYNPCC7002_A0500		1.17933	decay
SYNPCC7002_A0501	pilM	0.784877	decay
SYNPCC7002_A0502	pilN	0.7768	decay
SYNPCC7002_A0503	pilO	0.810107	decay
SYNPCC7002_A0504	pilQ	1.10245	decay
SYNPCC7002_A0505		1.29246	decay
SYNPCC7002_A0506		0.780036	decay
SYNPCC7002_A0507	rsmB	1.80375	decay
SYNPCC7002_A0508	pncB	0.940633	decay
SYNPCC7002_A0509		0.500506	decay
SYNPCC7002_A0510		0.526841	decay
SYNPCC7002_A0511	hisC	0.999574	decay
SYNPCC7002_A0512	aspB	0.482024	decay
SYNPCC7002_A0513	minC	0.83493	decay
SYNPCC7002_A0514	minD	0.9089	decay
SYNPCC7002_A0515	minE	0.898822	decay
SYNPCC7002_A0516		0.904409	decay
SYNPCC7002_A0517	ispH	1.27645	decay
SYNPCC7002_A0518	ycf21	0.606989	decay
SYNPCC7002_A0519	ylqC	0.868816	decay
SYNPCC7002_A0520	era	0.660788	decay
SYNPCC7002_A0521	pgpB	0.967092	decay
SYNPCC7002_A0522	prp3	0.502404	decay
SYNPCC7002_A0523	smtA	0.825869	decay
SYNPCC7002_A0524		0.976169	decay
SYNPCC7002_A0525	fabH	0.85433	decay
SYNPCC7002_A0526	plsX	0.495713	decay
SYNPCC7002_A0527	dacB	0.811188	decay
SYNPCC7002_A0528	cobH	0.48566	decay
SYNPCC7002_A0529	crtQ	1.23714	decay
SYNPCC7002_A0530		0.548195	decay
SYNPCC7002_A0531	pcrA	0.897837	decay
SYNPCC7002_A0532		1.32174	decay
SYNPCC7002_A0533	mgdA	1.45011	decay
SYNPCC7002_A0534		1.47273	decay
SYNPCC7002_A0535		1.3666	decay
SYNPCC7002_A0536		1.4168	decay
SYNPCC7002_A0537		0.984864	decay
SYNPCC7002_A0538	wzy	1.09703	decay
SYNPCC7002_A0539		-	no_reads
SYNPCC7002_A0540		0.487203	decay
SYNPCC7002_A0541		-	no_reads
SYNPCC7002_A0542		0.494096	decay
SYNPCC7002_A0543		0.592276	decay
SYNPCC7002_A0544		2.70151	decay
SYNPCC7002_A0545	grxD	-	low_r2
SYNPCC7002_A0546		-	low_r2
SYNPCC7002_A0547	pyrF	1.2914	decay
SYNPCC7002_A0548	bchG	2.34803	decay
SYNPCC7002_A0549		0.836736	decay
SYNPCC7002_A0550	purF	0.873357	decay
SYNPCC7002_A0551		0.937141	decay
SYNPCC7002_A0552	mtnC	0.558305	decay
SYNPCC7002_A0553	mtnD	0.571196	decay
SYNPCC7002_A0554	mtnB	1.16198	decay
SYNPCC7002_A0555		1.05759	decay
SYNPCC7002_A0556	pmgA	0.460987	decay
SYNPCC7002_A0557	rumA	0.474257	decay
SYNPCC7002_A0558		0.879647	decay
SYNPCC7002_A0559		0.833379	decay
SYNPCC7002_A0560	ndhL	0.563435	decay
SYNPCC7002_A0561		0.58041	decay
SYNPCC7002_A0562	trpA	0.530115	decay
SYNPCC7002_A0563		1.06098	decay
SYNPCC7002_A0564	dsbAB	2.27239	decay
SYNPCC7002_A0565	moaB	0.950854	decay
SYNPCC7002_A0566		-	low_r2
SYNPCC7002_A0567		-	low_r2
SYNPCC7002_A0568		-	low_r2
SYNPCC7002_A0569	ndhM	3.92644	decay
SYNPCC7002_A0570		1.59533	decay
SYNPCC7002_A0571		0.924507	decay
SYNPCC7002_A0572	rpmG	1.01113	decay
SYNPCC7002_A0573	rpsR	1.02323	decay
SYNPCC7002_A0574	rnb	1.13877	decay
SYNPCC7002_A0575		0.647723	decay
SYNPCC7002_A0576		0.969872	decay
SYNPCC7002_A0577	nhaS3	1.41547	decay
SYNPCC7002_A0578	amiA	1.08418	decay
SYNPCC7002_A0579	murI	0.956756	decay
SYNPCC7002_A0580	sdsA	0.988313	decay
SYNPCC7002_A0581		1.13759	decay
SYNPCC7002_A0582	gifA	0.930594	decay
SYNPCC7002_A0583	proA	0.506264	decay
SYNPCC7002_A0584		0.98996	decay
SYNPCC7002_A0585	hgdD	1.52151	decay
SYNPCC7002_A0586		2.37599	decay
SYNPCC7002_A0587	czcA	1.72301	decay
SYNPCC7002_A0588		-	no_reads
SYNPCC7002_A0589		1.23663	decay
SYNPCC7002_A0590		-	no_reads
SYNPCC7002_A0591		0.79578	decay
SYNPCC7002_A0592	rseP	1.01078	decay
SYNPCC7002_A0593		0.864481	decay
SYNPCC7002_A0594	idcA	0.888773	decay
SYNPCC7002_A0595	tpiA	2.38429	decay
SYNPCC7002_A0596	bchD	1.413	decay
SYNPCC7002_A0597		0.603168	decay
SYNPCC7002_A0598		0.593548	decay
SYNPCC7002_A0599	argS	0.910017	decay
SYNPCC7002_A0600		0.80562	decay
SYNPCC7002_A0601	rdgB	0.867203	decay
SYNPCC7002_A0602	hliA	1.96366	decay
SYNPCC7002_A0603		0.438563	decay
SYNPCC7002_A0604	ycf51	0.985519	decay
SYNPCC7002_A0605	gldA	0.924416	decay
SYNPCC7002_A0606	purK	0.94562	decay
SYNPCC7002_A0607		0.848018	decay
SYNPCC7002_A0608	rre1	1.04192	decay
SYNPCC7002_A0609		1.05258	decay
SYNPCC7002_A0610	pyrFE	0.970622	decay
SYNPCC7002_A0611		0.946075	decay
SYNPCC7002_A0612	tRNA-Arg	-	no_reads
SYNPCC7002_A0613		1.10365	decay
SYNPCC7002_A0614	rpoZ	2.79732	decay
SYNPCC7002_A0615		1.18451	decay
SYNPCC7002_A0616	FolQ	0.941479	decay
SYNPCC7002_A0617		1.89996	decay
SYNPCC7002_A0618	crhR	3.10604	decay
SYNPCC7002_A0619	rimO	2.50365	decay
SYNPCC7002_A0620	hisG	2.50463	decay
SYNPCC7002_A0621	hisZ	2.24339	decay
SYNPCC7002_A0622		2.23306	decay
SYNPCC7002_A0623	suhB	2.42135	decay
SYNPCC7002_A0624		2.22225	decay
SYNPCC7002_A0625	tRNA-Ser	0.929825	decay
SYNPCC7002_A0626		1.40145	decay
SYNPCC7002_A0627		1.17362	decay
SYNPCC7002_A0628	thrS	0.927703	decay
SYNPCC7002_A0629		0.464685	decay
SYNPCC7002_A0630	ruvC	0.679264	decay
SYNPCC7002_A0631		0.719595	decay
SYNPCC7002_A0632		1.04905	decay
SYNPCC7002_A0633		1.549	decay
SYNPCC7002_A0634	btuC	1.68114	decay
SYNPCC7002_A0635	btuF	1.19183	decay
SYNPCC7002_A0636	cpdA	0.991865	decay
SYNPCC7002_A0637		1.47698	decay
SYNPCC7002_A0638		0.925983	decay
SYNPCC7002_A0639	cpcG	0.776478	decay
SYNPCC7002_A0640		0.917942	decay
SYNPCC7002_A0641	pedR	2.80736	decay
SYNPCC7002_A0642	pncA	2.8433	decay
SYNPCC7002_A0643	cynS	2.1977	decay
SYNPCC7002_A0644	hemJ	2.56459	decay
SYNPCC7002_A0645		0.605401	decay
SYNPCC7002_A0646		0.680351	decay
SYNPCC7002_A0647		0.475602	decay
SYNPCC7002_A0648	yjeF	0.970478	decay
SYNPCC7002_A0649	mutL	0.631463	decay
SYNPCC7002_A0650		0.51174	decay
SYNPCC7002_A0651		0.909115	decay
SYNPCC7002_A0652	ilvD	2.25573	decay
SYNPCC7002_A0653		0.47581	decay
SYNPCC7002_A0654	hspA	1.3767	decay
SYNPCC7002_A0655	pdhB	1.32224	decay
SYNPCC7002_A0656	secD	1.41605	decay
SYNPCC7002_A0657	secF	1.35649	decay
SYNPCC7002_A0658		1.35083	decay
SYNPCC7002_A0659		1.4746	decay
SYNPCC7002_A0660		0.653587	decay
SYNPCC7002_A0661		0.505214	decay
SYNPCC7002_A0662		0.720923	decay
SYNPCC7002_A0663		0.954278	decay
SYNPCC7002_A0664		1.07313	decay
SYNPCC7002_A0665		1.07702	decay
SYNPCC7002_A0666		1.11405	decay
SYNPCC7002_A0667		1.24194	decay
SYNPCC7002_A0668		1.18907	decay
SYNPCC7002_A0669		0.461765	decay
SYNPCC7002_A0670		1.14841	decay
SYNPCC7002_A0671	pdxA	1.06181	decay
SYNPCC7002_A0672	msrB	2.55612	decay
SYNPCC7002_A0673		1.387	decay
SYNPCC7002_A0674	argF	0.857183	decay
SYNPCC7002_A0675	fadD	0.982108	decay
SYNPCC7002_A0676		2.37053	decay
SYNPCC7002_A0677	tyrA	0.987688	decay
SYNPCC7002_A0678	pcm	1.02273	decay
SYNPCC7002_A0679		1.02927	decay
SYNPCC7002_A0680		0.561577	decay
SYNPCC7002_A0681	trpE	0.5432	decay
SYNPCC7002_A0682	psaD	3.67877	decay
SYNPCC7002_A0683		0.481717	decay
SYNPCC7002_A0684	rimK	2.07995	decay
SYNPCC7002_A0685		1.88264	decay
SYNPCC7002_A0686	evrC	1.78606	decay
SYNPCC7002_A0687		1.15631	decay
SYNPCC7002_A0688		1.78867	decay
SYNPCC7002_A0689		1.18195	decay
SYNPCC7002_A0690	ictB	1.16625	decay
SYNPCC7002_A0691	rsgA	1.47952	decay
SYNPCC7002_A0692		0.971897	decay
SYNPCC7002_A0693	dnaJ	0.839795	decay
SYNPCC7002_A0694	dnaK	0.775959	decay
SYNPCC7002_A0695	grpE	1.38674	decay
SYNPCC7002_A0696	pilB	0.545368	decay
SYNPCC7002_A0697	pilT	1.7113	decay
SYNPCC7002_A0698		-	no_reads
SYNPCC7002_A0699	pilC	1.58858	decay
SYNPCC7002_A0700		1.72482	decay
SYNPCC7002_A0701		0.957358	decay
SYNPCC7002_A0702		1.06558	decay
SYNPCC7002_A0703	hggT	0.585995	decay
SYNPCC7002_A0704		1.10146	decay
SYNPCC7002_A0705		0.879155	decay
SYNPCC7002_A0706		0.624305	decay
SYNPCC7002_A0707	acsF1	1.47055	decay
SYNPCC7002_A0708	typA	1.16811	decay
SYNPCC7002_A0709		0.543026	decay
SYNPCC7002_A0710	glcE	1.07046	decay
SYNPCC7002_A0711		3.01607	decay
SYNPCC7002_A0712		0.904619	decay
SYNPCC7002_A0713	phnC	0.578361	decay
SYNPCC7002_A0714		0.548637	decay
SYNPCC7002_A0715	rlmN	0.492174	decay
SYNPCC7002_A0716	tatA	0.851776	decay
SYNPCC7002_A0717		0.898778	decay
SYNPCC7002_A0718	dgdA	0.55381	decay
SYNPCC7002_A0719		0.512202	decay
SYNPCC7002_A0720	ureE	0.573318	decay
SYNPCC7002_A0721		0.591132	decay
SYNPCC7002_A0722		1.04276	decay
SYNPCC7002_A0723		1.03929	decay
SYNPCC7002_A0724		2.7173	decay
SYNPCC7002_A0725		2.68629	decay
SYNPCC7002_A0726	ctaDII	1.71757	decay
SYNPCC7002_A0727	ctaCII	1.12988	decay
SYNPCC7002_A0728		0.9835	decay
SYNPCC7002_A0729		0.884374	decay
SYNPCC7002_A0730	cimA	1.23369	decay
SYNPCC7002_A0731		0.472804	decay
SYNPCC7002_A0732	psb29	1.82718	decay
SYNPCC7002_A0733	atpG	-	low_r2
SYNPCC7002_A0734	atpA	-	low_r2
SYNPCC7002_A0735	atpH	3.53588	decay
SYNPCC7002_A0736	atpF	3.07044	decay
SYNPCC7002_A0737	atpG	2.95274	decay
SYNPCC7002_A0738	atpE	-	low_r2
SYNPCC7002_A0739	atpB	-	low_r2
SYNPCC7002_A0740	atpI	-	low_r2
SYNPCC7002_A0741		0.965028	decay
SYNPCC7002_A0742		1.09398	decay
SYNPCC7002_A0743	ispG	1.12798	decay
SYNPCC7002_A0744		0.521573	decay
SYNPCC7002_A0745		0.488519	decay
SYNPCC7002_A0746	dusA	0.556654	decay
SYNPCC7002_A0747		0.884405	decay
SYNPCC7002_A0748	gidB	1.29976	decay
SYNPCC7002_A0749	atpD	2.58969	decay
SYNPCC7002_A0750	atpC	2.08567	decay
SYNPCC7002_A0751	ycf65	1.60773	decay
SYNPCC7002_A0752	rimP	0.504113	decay
SYNPCC7002_A0753	nusA	1.27471	decay
SYNPCC7002_A0754		1.2455	decay
SYNPCC7002_A0755	infB	2.15493	decay
SYNPCC7002_A0756	deoC	0.917695	decay
SYNPCC7002_A0757	recO	0.818403	decay
SYNPCC7002_A0758		0.5209	decay
SYNPCC7002_A0759		0.963031	decay
SYNPCC7002_A0760	ycf66	2.0335	decay
SYNPCC7002_A0761		0.929091	decay
SYNPCC7002_A0762		0.909408	decay
SYNPCC7002_A0763		0.931774	decay
SYNPCC7002_A0764		0.779347	decay
SYNPCC7002_A0765	omt	-	no_reads
SYNPCC7002_A0766		1.03838	decay
SYNPCC7002_A0767	lepB1	0.529751	decay
SYNPCC7002_A0768		0.522861	decay
SYNPCC7002_A0769	lptB	0.836166	decay
SYNPCC7002_A0770	lptA	0.564049	decay
SYNPCC7002_A0771	moeA	0.880162	decay
SYNPCC7002_A0772		0.995188	decay
SYNPCC7002_A0773	gdhA	0.577946	decay
SYNPCC7002_A0774		0.864645	decay
SYNPCC7002_A0775		0.721535	decay
SYNPCC7002_A0776		0.496265	decay
SYNPCC7002_A0777		0.417707	decay
SYNPCC7002_A0778		1.00816	decay
SYNPCC7002_A0779		0.851123	decay
SYNPCC7002_A0780		1.64963	decay
SYNPCC7002_A0781		1.02936	decay
SYNPCC7002_A0782		1.62829	decay
SYNPCC7002_A0783		0.903703	decay
SYNPCC7002_A0784	tRNA-Pro	-	no_reads
SYNPCC7002_A0785	lipA1	0.819323	decay
SYNPCC7002_A0786		0.847274	decay
SYNPCC7002_A0787	iscS1	1.13853	decay
SYNPCC7002_A0788	rne	0.870394	decay
SYNPCC7002_A0789		1.0664	decay
SYNPCC7002_A0790		0.94314	decay
SYNPCC7002_A0791		0.603747	decay
SYNPCC7002_A0792	trxB	2.04043	decay
SYNPCC7002_A0793		-	low_r2
SYNPCC7002_A0794	sac1	1.05243	decay
SYNPCC7002_A0795	sbpA	1.61907	decay
SYNPCC7002_A0796		1.50522	decay
SYNPCC7002_A0797	cysU	1.12947	decay
SYNPCC7002_A0798		1.42076	decay
SYNPCC7002_A0799	cysA	1.0194	decay
SYNPCC7002_A0800		0.574334	decay
SYNPCC7002_A0801		0.91836	decay
SYNPCC7002_A0802	ycf35	1.23617	decay
SYNPCC7002_A0803		0.810594	decay
SYNPCC7002_A0804		0.829112	decay
SYNPCC7002_A0805		1.11492	decay
SYNPCC7002_A0806		0.939248	decay
SYNPCC7002_A0807	pknC	1.12589	decay
SYNPCC7002_A0808	psbH	3.85927	decay
SYNPCC7002_A0809	psbN	3.09971	decay
SYNPCC7002_A0810		1.54758	decay
SYNPCC7002_A0811	cpcG	4.0608	decay
SYNPCC7002_A0812		0.735851	decay
SYNPCC7002_A0813	pspA	0.800143	decay
SYNPCC7002_A0814	ndk	2.59792	decay
SYNPCC7002_A0815		1.02637	decay
SYNPCC7002_A0816	dacB	0.816899	decay
SYNPCC7002_A0817		0.800321	decay
SYNPCC7002_A0818	dxr	0.498718	decay
SYNPCC7002_A0819		1.06719	decay
SYNPCC7002_A0820		0.990557	decay
SYNPCC7002_A0821		0.958772	decay
SYNPCC7002_A0822		0.536723	decay
SYNPCC7002_A0823	hemE	1.5348	decay
SYNPCC7002_A0824	ansA1	0.650432	decay
SYNPCC7002_A0825	oppB	1.14513	decay
SYNPCC7002_A0826	gyrA	1.02834	decay
SYNPCC7002_A0827		1.91989	decay
SYNPCC7002_A0828		2.06514	decay
SYNPCC7002_A0829		1.42399	decay
SYNPCC7002_A0830		0.9752	decay
SYNPCC7002_A0831	thiC	2.04809	decay
SYNPCC7002_A0832		0.509067	decay
SYNPCC7002_A0833		0.628195	decay
SYNPCC7002_A0834	hepN	0.522462	decay
SYNPCC7002_A0835	sdhC	0.524847	decay
SYNPCC7002_A0836		0.826397	decay
SYNPCC7002_A0837		0.746787	decay
SYNPCC7002_A0838	icd	1.10705	decay
SYNPCC7002_A0839		0.917137	decay
SYNPCC7002_A0840		0.589891	decay
SYNPCC7002_A0841	petD	-	low_r2
SYNPCC7002_A0842	petB	-	low_r2
SYNPCC7002_A0843	ctpA	0.793586	decay
SYNPCC7002_A0844	malY	0.957082	decay
SYNPCC7002_A0845		1.16586	decay
SYNPCC7002_A0846	rpmB	2.07794	decay
SYNPCC7002_A0847	sqdB	1.55375	decay
SYNPCC7002_A0848	pleD	2.04697	decay
SYNPCC7002_A0849		1.35459	decay
SYNPCC7002_A0850	murD	1.08564	decay
SYNPCC7002_A0851	sphR	0.992789	decay
SYNPCC7002_A0852		0.929314	decay
SYNPCC7002_A0853	petH	2.24854	decay
SYNPCC7002_A0854	ndhF1	-	low_r2
SYNPCC7002_A0855	sipA	1.2063	decay
SYNPCC7002_A0856		1.00146	decay
SYNPCC7002_A0857		0.8984	decay
SYNPCC7002_A0858	hliD	-	low_r2
SYNPCC7002_A0859		0.411172	decay
SYNPCC7002_A0860	cynA	1.44072	decay
SYNPCC7002_A0861		1.72111	decay
SYNPCC7002_A0862	cynD	2.68074	decay
SYNPCC7002_A0863	cynS	3.86153	decay
SYNPCC7002_A0864		2.8514	decay
SYNPCC7002_A0865		2.12838	decay
SYNPCC7002_A0866		0.458864	decay
SYNPCC7002_A0867		0.979021	decay
SYNPCC7002_A0868	adhC	1.84184	decay
SYNPCC7002_A0869	frmB	1.2501	decay
SYNPCC7002_A0870	pknA	0.969437	decay
SYNPCC7002_A0871	futC	0.473935	decay
SYNPCC7002_A0872	ybeB	0.478942	decay
SYNPCC7002_A0873	rfrK	0.422449	decay
SYNPCC7002_A0874		0.596451	decay
SYNPCC7002_A0875		1.27812	decay
SYNPCC7002_A0876		1.06359	decay
SYNPCC7002_A0877	pgsA	1.05564	decay
SYNPCC7002_A0878	nadD	0.431251	decay
SYNPCC7002_A0879		0.842588	decay
SYNPCC7002_A0880		0.8274	decay
SYNPCC7002_A0881	dapB	0.950722	decay
SYNPCC7002_A0882	purA	0.891319	decay
SYNPCC7002_A0883	rplY	1.29109	decay
SYNPCC7002_A0884	pyrB	0.985209	decay
SYNPCC7002_A0885	amsA	1.80519	decay
SYNPCC7002_A0886	fruK	1.66212	decay
SYNPCC7002_A0887	sppA	1.07306	decay
SYNPCC7002_A0888	spsA	0.565127	decay
SYNPCC7002_A0889	folD	0.99461	decay
SYNPCC7002_A0890	sucD	0.877134	decay
SYNPCC7002_A0891	sucC	0.577076	decay
SYNPCC7002_A0892		-	no_reads
SYNPCC7002_A0893		1.04102	decay
SYNPCC7002_A0894		0.852996	decay
SYNPCC7002_A0895		1.1029	decay
SYNPCC7002_A0896		2.37802	decay
SYNPCC7002_A0897	rsmA	1.49346	decay
SYNPCC7002_A0898	cobL	1.54054	decay
SYNPCC7002_A0899	pip	1.44585	decay
SYNPCC7002_A0900	cikA	0.83676	decay
SYNPCC7002_A0901		0.85814	decay
SYNPCC7002_A0902	ftsH4	2.4936	decay
SYNPCC7002_A0903	trmB	0.503779	decay
SYNPCC7002_A0904		0.483608	decay
SYNPCC7002_A0905		0.559723	decay
SYNPCC7002_A0906		0.431753	decay
SYNPCC7002_A0907	sseA	0.515451	decay
SYNPCC7002_A0908	bchM	0.796508	decay
SYNPCC7002_A0909		0.426329	decay
SYNPCC7002_A0910	ftsE	0.50669	decay
SYNPCC7002_A0911		0.948924	decay
SYNPCC7002_A0912	sufE	1.09367	decay
SYNPCC7002_A0913		2.60774	decay
SYNPCC7002_A0914		1.66973	decay
SYNPCC7002_A0915	crtR	0.865716	decay
SYNPCC7002_A0916		0.923728	decay
SYNPCC7002_A0917		0.536922	decay
SYNPCC7002_A0918		-	no_reads
SYNPCC7002_A0919	nikC	0.51431	decay
SYNPCC7002_A0920	kaiB	0.425472	decay
SYNPCC7002_A0921	iscS2	0.659656	decay
SYNPCC7002_A0922		2.07508	decay
SYNPCC7002_A0923	ndhE	2.62583	decay
SYNPCC7002_A0924	ndhG	1.73717	decay
SYNPCC7002_A0925	ndhI	1.55316	decay
SYNPCC7002_A0926	ndhA	1.12044	decay
SYNPCC7002_A0927		0.83977	decay
SYNPCC7002_A0928	pglS	0.878116	decay
SYNPCC7002_A0929		1.49992	decay
SYNPCC7002_A0930		0.941084	decay
SYNPCC7002_A0931	nusB	0.93771	decay
SYNPCC7002_A0932		0.495144	decay
SYNPCC7002_A0933		0.945414	decay
SYNPCC7002_A0934		0.608104	decay
SYNPCC7002_A0935		1.01618	decay
SYNPCC7002_A0936		0.489477	decay
SYNPCC7002_A0937		0.40049	decay
SYNPCC7002_A0938	phoH	0.559857	decay
SYNPCC7002_A0939		0.958042	decay
SYNPCC7002_A0940	dusB	1.50166	decay
SYNPCC7002_A0941	lpxD	1.16049	decay
SYNPCC7002_A0942		1.36214	decay
SYNPCC7002_A0943		0.839763	decay
SYNPCC7002_A0944	hflX	1.03698	decay
SYNPCC7002_A0945		1.08754	decay
SYNPCC7002_A0946	ruvX	0.574912	decay
SYNPCC7002_A0947		0.481373	decay
SYNPCC7002_A0948		0.45247	decay
SYNPCC7002_A0949	tRNA-Met	-	no_reads
SYNPCC7002_A0950		0.926256	decay
SYNPCC7002_A0951		0.855749	decay
SYNPCC7002_A0952	frr	1.83903	decay
SYNPCC7002_A0953	pyrH	1.11738	decay
SYNPCC7002_A0954	yfiH	0.515105	decay
SYNPCC7002_A0955	rpsA	1.3407	decay
SYNPCC7002_A0956	nrdR	0.728039	decay
SYNPCC7002_A0957	psbT	2.58127	decay
SYNPCC7002_A0958	rluD	0.968316	decay
SYNPCC7002_A0959		1.02809	decay
SYNPCC7002_A0960		0.993475	decay
SYNPCC7002_A0961		0.742804	decay
SYNPCC7002_A0962		0.779822	decay
SYNPCC7002_A0963		0.510955	decay
SYNPCC7002_A0964	pgi	0.99096	decay
SYNPCC7002_A0965		0.49627	decay
SYNPCC7002_A0966		1.87029	decay
SYNPCC7002_A0967		1.22123	decay
SYNPCC7002_A0968		1.10322	decay
SYNPCC7002_A0969		1.22638	decay
SYNPCC7002_A0970	gpx1	-	low_r2
SYNPCC7002_A0971		0.483533	decay
SYNPCC7002_A0972		0.483215	decay
SYNPCC7002_A0973		0.876788	decay
SYNPCC7002_A0974		0.513132	decay
SYNPCC7002_A0975	btpA	0.839955	decay
SYNPCC7002_A0976	cysK	0.844596	decay
SYNPCC7002_A0977		0.81807	decay
SYNPCC7002_A0978		0.841481	decay
SYNPCC7002_A0979	rpaB	1.28867	decay
SYNPCC7002_A0980	recJ	0.831606	decay
SYNPCC7002_A0981	ycf12	3.20028	decay
SYNPCC7002_A0982		1.03078	decay
SYNPCC7002_A0983		-	low_r2
SYNPCC7002_A0984	pntB	2.61785	decay
SYNPCC7002_A0985	pntC	2.1604	decay
SYNPCC7002_A0986	pntA	1.40557	decay
SYNPCC7002_A0987		0.968234	decay
SYNPCC7002_A0988	rpmH	3.15177	decay
SYNPCC7002_A0989	rnpA	0.838403	decay
SYNPCC7002_A0990		2.43982	decay
SYNPCC7002_A0991	yidC	1.78797	decay
SYNPCC7002_A0992	jag	2.6405	decay
SYNPCC7002_A0993	yceD	0.939288	decay
SYNPCC7002_A0994	ycf46	0.937092	decay
SYNPCC7002_A0995		0.894907	decay
SYNPCC7002_A0996		1.629	decay
SYNPCC7002_A0997		1.79521	decay
SYNPCC7002_A0998	arsA	1.77967	decay
SYNPCC7002_A0999	menF	0.600046	decay
SYNPCC7002_A1000	chlH	1.19792	decay
SYNPCC7002_A1001	mrr	1.01703	decay
SYNPCC7002_A1002	fabB	1.12549	decay
SYNPCC7002_A1003		0.926519	decay
SYNPCC7002_A1004	trkA	0.952252	decay
SYNPCC7002_A1005		0.638563	decay
SYNPCC7002_A1006	purU	0.527865	decay
SYNPCC7002_A1007	tsaD	0.957857	decay
SYNPCC7002_A1008	psaF	-	low_r2
SYNPCC7002_A1009	psaJ	-	low_r2
SYNPCC7002_A1010	plsY	0.771982	decay
SYNPCC7002_A1011		0.881885	decay
SYNPCC7002_A1012		0.480115	decay
SYNPCC7002_A1013		0.827268	decay
SYNPCC7002_A1014		1.33797	decay
SYNPCC7002_A1015		1.18683	decay
SYNPCC7002_A1016		1.56325	decay
SYNPCC7002_A1017		1.29623	decay
SYNPCC7002_A1018	bchH	1.16288	decay
SYNPCC7002_A1019		0.645535	decay
SYNPCC7002_A1020		0.630587	decay
SYNPCC7002_A1021	lptG	0.630047	decay
SYNPCC7002_A1022	tktA	2.07119	decay
SYNPCC7002_A1023	fabF	0.911336	decay
SYNPCC7002_A1024	acpP	2.61467	decay
SYNPCC7002_A1025	gatA	0.986113	decay
SYNPCC7002_A1026	rplL	-	low_r2
SYNPCC7002_A1027	rplJ	-	low_r2
SYNPCC7002_A1028	rplA	1.28127	decay
SYNPCC7002_A1029	rplK	1.2213	decay
SYNPCC7002_A1030	nusG	1.22046	decay
SYNPCC7002_A1031	secE	1.21023	decay
SYNPCC7002_A1032	tRNA-Trp	1.52474	decay
SYNPCC7002_A1033	rplS	2.02408	decay
SYNPCC7002_A1034		-	low_r2
SYNPCC7002_A1035		1.75116	decay
SYNPCC7002_A1036	prfA	-	low_r2
SYNPCC7002_A1037	rpmE	-	low_r2
SYNPCC7002_A1038	rpsI	-	low_r2
SYNPCC7002_A1039	rplM	-	low_r2
SYNPCC7002_A1040	truA	-	low_r2
SYNPCC7002_A1041	rplQ	-	low_r2
SYNPCC7002_A1042	rpoA	-	low_r2
SYNPCC7002_A1043	rpsK	-	low_r2
SYNPCC7002_A1044	rpsM	-	low_r2
SYNPCC7002_A1045	infA	-	low_r2
SYNPCC7002_A1046	adk	-	low_r2
SYNPCC7002_A1047	secY	-	low_r2
SYNPCC7002_A1048	rplO	-	low_r2
SYNPCC7002_A1049	rpsE	-	low_r2
SYNPCC7002_A1050	rplR	-	low_r2
SYNPCC7002_A1051	rplF	-	low_r2
SYNPCC7002_A1052	rpsH	3.12899	decay
SYNPCC7002_A1053	rplE	2.46023	decay
SYNPCC7002_A1054	rplX	2.50468	decay
SYNPCC7002_A1055	rplN	2.4932	decay
SYNPCC7002_A1056	rpsQ	2.37748	decay
SYNPCC7002_A1057	rpmC	2.36339	decay
SYNPCC7002_A1058	rplP	2.26018	decay
SYNPCC7002_A1059	rpsC	2.18807	decay
SYNPCC7002_A1060	rplV	2.11121	decay
SYNPCC7002_A1061	rpsS	2.032	decay
SYNPCC7002_A1062	rplB	1.91808	decay
SYNPCC7002_A1063	rplW	1.89623	decay
SYNPCC7002_A1064	rplD	1.8747	decay
SYNPCC7002_A1065	rplC	1.98701	decay
SYNPCC7002_A1066	pnpA	1.72383	decay
SYNPCC7002_A1067		0.418013	decay
SYNPCC7002_A1068		0.71809	decay
SYNPCC7002_A1069		0.763384	decay
SYNPCC7002_A1070	amt	1.25486	decay
SYNPCC7002_A1071	putA	1.51062	decay
SYNPCC7002_A1072		0.571604	decay
SYNPCC7002_A1073		1.2012	decay
SYNPCC7002_A1074		1.6914	decay
SYNPCC7002_A1075		1.15167	decay
SYNPCC7002_A1076		1.47029	decay
SYNPCC7002_A1077		1.82597	decay
SYNPCC7002_A1078		1.24741	decay
SYNPCC7002_A1079		0.424553	decay
SYNPCC7002_A1080		0.834992	decay
SYNPCC7002_A1081		0.968234	decay
SYNPCC7002_A1082	ygfZ	0.897788	decay
SYNPCC7002_A1083		1.37584	decay
SYNPCC7002_A1084		1.01345	decay
SYNPCC7002_A1085	crtE	0.563634	decay
SYNPCC7002_A1086	trkA	0.505625	decay
SYNPCC7002_A1087		0.920197	decay
SYNPCC7002_A1088	ccsB	1.07265	decay
SYNPCC7002_A1089	ccdA	0.904762	decay
SYNPCC7002_A1090	ansA2	0.913929	decay
SYNPCC7002_A1091	ycf36	0.566796	decay
SYNPCC7002_A1092	ppib	2.27098	decay
SYNPCC7002_A1093	ycf4	1.56172	decay
SYNPCC7002_A1094	sdhB	0.54581	decay
SYNPCC7002_A1095	calA	-	low_r2
SYNPCC7002_A1096	ecaA	0.56708	decay
SYNPCC7002_A1097	petC-III	0.968024	decay
SYNPCC7002_A1098	pabB	0.794584	decay
SYNPCC7002_A1099		0.463594	decay
SYNPCC7002_A1100	menG	0.422549	decay
SYNPCC7002_A1101	pppA	0.500583	decay
SYNPCC7002_A1102	tRNA-Ser	0.457861	decay
SYNPCC7002_A1103		0.581236	decay
SYNPCC7002_A1104		0.906995	decay
SYNPCC7002_A1105	murA	1.17892	decay
SYNPCC7002_A1106	tRNA-Leu	-	no_reads
SYNPCC7002_A1107	spoU	0.454104	decay
SYNPCC7002_A1108	prxQ-B1	1.05844	decay
SYNPCC7002_A1109	speB	1.12852	decay
SYNPCC7002_A1110		0.772984	decay
SYNPCC7002_A1111	cph1	1.00571	decay
SYNPCC7002_A1112	gidA	0.872679	decay
SYNPCC7002_A1113	ubiD	1.04188	decay
SYNPCC7002_A1114		0.729991	decay
SYNPCC7002_A1115		0.701753	decay
SYNPCC7002_A1116		0.616709	decay
SYNPCC7002_A1117	rffM	0.494762	decay
SYNPCC7002_A1118	smc	0.804301	decay
SYNPCC7002_A1119	yqeG	0.998492	decay
SYNPCC7002_A1120		0.558617	decay
SYNPCC7002_A1121	pixD	0.915204	decay
SYNPCC7002_A1122		0.501824	decay
SYNPCC7002_A1123	hslO	0.970023	decay
SYNPCC7002_A1124		0.732651	decay
SYNPCC7002_A1125		1.8024	decay
SYNPCC7002_A1126	pdhD	2.56379	decay
SYNPCC7002_A1127		0.877651	decay
SYNPCC7002_A1128		0.431517	decay
SYNPCC7002_A1129		0.820798	decay
SYNPCC7002_A1130	argJ	1.00479	decay
SYNPCC7002_A1131	sppA1	0.948241	decay
SYNPCC7002_A1132	idi	0.586885	decay
SYNPCC7002_A1133		3.36819	decay
SYNPCC7002_A1134		2.35095	decay
SYNPCC7002_A1135		1.93283	decay
SYNPCC7002_A1136		1.86905	decay
SYNPCC7002_A1137		2.02156	decay
SYNPCC7002_A1138		1.38635	decay
SYNPCC7002_A1139		1.40192	decay
SYNPCC7002_A1140		0.936404	decay
SYNPCC7002_A1141		0.512759	decay
SYNPCC7002_A1142		1.49299	decay
SYNPCC7002_A1143	ndhN	1.04556	decay
SYNPCC7002_A1144		-	no_reads
SYNPCC7002_A1145		0.832659	decay
SYNPCC7002_A1146	aroB	0.842865	decay
SYNPCC7002_A1147	gshB	0.618856	decay
SYNPCC7002_A1148		0.6233	decay
SYNPCC7002_A1149		-	low_r2
SYNPCC7002_A1150	glmS	0.934187	decay
SYNPCC7002_A1151		0.503425	decay
SYNPCC7002_A1152		0.448405	decay
SYNPCC7002_A1153		0.583158	decay
SYNPCC7002_A1154		0.558601	decay
SYNPCC7002_A1155		1.04083	decay
SYNPCC7002_A1156	tRNA-His	0.271292	decay
SYNPCC7002_A1157		1.60344	decay
SYNPCC7002_A1158		0.490277	decay
SYNPCC7002_A1159	ldcC	1.62388	decay
SYNPCC7002_A1160	cyoE	1.58891	decay
SYNPCC7002_A1161	cox15	1.14264	decay
SYNPCC7002_A1162	coxB	1.49385	decay
SYNPCC7002_A1163	coxA	1.69541	decay
SYNPCC7002_A1164	coxC	2.69936	decay
SYNPCC7002_A1165		0.95194	decay
SYNPCC7002_A1166	ispF	0.898221	decay
SYNPCC7002_A1167		0.761407	decay
SYNPCC7002_A1168		0.891789	decay
SYNPCC7002_A1169		0.93097	decay
SYNPCC7002_A1170	mnmE	0.96078	decay
SYNPCC7002_A1171		2.86329	decay
SYNPCC7002_A1172	dxs	2.7589	decay
SYNPCC7002_A1173	ols	1.85879	decay
SYNPCC7002_A1174		1.32492	decay
SYNPCC7002_A1175	yidD	0.900057	decay
SYNPCC7002_A1176	ftsH1	0.982566	decay
SYNPCC7002_A1177	mscS	0.982213	decay
SYNPCC7002_A1178		2.06097	decay
SYNPCC7002_A1179		2.27184	decay
SYNPCC7002_A1180		3.99076	decay
SYNPCC7002_A1181		0.511517	decay
SYNPCC7002_A1182		1.2033	decay
SYNPCC7002_A1183		0.530721	decay
SYNPCC7002_A1184	rlmI	0.559017	decay
SYNPCC7002_A1185		0.834283	decay
SYNPCC7002_A1186	gltS	0.848165	decay
SYNPCC7002_A1187		0.514025	decay
SYNPCC7002_A1188	aquIB	0.904659	decay
SYNPCC7002_A1189		1.02899	decay
SYNPCC7002_A1190		1.77673	decay
SYNPCC7002_A1191		2.05672	decay
SYNPCC7002_A1192	hemD-cobA	0.503325	decay
SYNPCC7002_A1193	clpR	1.68842	decay
SYNPCC7002_A1194	clpP3	1.83366	decay
SYNPCC7002_A1195		0.553682	decay
SYNPCC7002_A1196	trxC	0.819264	decay
SYNPCC7002_A1197		1.02647	decay
SYNPCC7002_A1198	rbcR	0.492893	decay
SYNPCC7002_A1199		0.490931	decay
SYNPCC7002_A1200	queA	0.931163	decay
SYNPCC7002_A1201		1.0348	decay
SYNPCC7002_A1202	sigB	1.53725	decay
SYNPCC7002_A1203	dapL1	3.33777	decay
SYNPCC7002_A1204		1.08957	decay
SYNPCC7002_A1205		0.977495	decay
SYNPCC7002_A1206	pyrE	1.01971	decay
SYNPCC7002_A1207		1.00664	decay
SYNPCC7002_A1208	tRNA-Met	-	no_reads
SYNPCC7002_A1209		0.854975	decay
SYNPCC7002_A1210		0.961141	decay
SYNPCC7002_A1211		1.07546	decay
SYNPCC7002_A1212	pilT	0.902251	decay
SYNPCC7002_A1213		1.45037	decay
SYNPCC7002_A1214	wecB	0.661495	decay
SYNPCC7002_A1215		0.566275	decay
SYNPCC7002_A1216	valS	0.787328	decay
SYNPCC7002_A1217		0.915908	decay
SYNPCC7002_A1218	ftsW	0.950928	decay
SYNPCC7002_A1219		0.818063	decay
SYNPCC7002_A1220	rfrM	1.03362	decay
SYNPCC7002_A1221		0.847707	decay
SYNPCC7002_A1222		0.997289	decay
SYNPCC7002_A1223		1.22443	decay
SYNPCC7002_A1224		0.489133	decay
SYNPCC7002_A1225	tatC	0.507478	decay
SYNPCC7002_A1226		0.472517	decay
SYNPCC7002_A1227		0.536659	decay
SYNPCC7002_A1228	ppa	2.06581	decay
SYNPCC7002_A1229		0.413711	decay
SYNPCC7002_A1230		1.17837	decay
SYNPCC7002_A1231		0.546308	decay
SYNPCC7002_A1232		0.483584	decay
SYNPCC7002_A1233		-	low_r2
SYNPCC7002_A1234		-	no_reads
SYNPCC7002_A1235	ygfA	-	no_reads
SYNPCC7002_A1236		0.462726	decay
SYNPCC7002_A1237		-	low_r2
SYNPCC7002_A1238		0.58658	decay
SYNPCC7002_A1239		4.38644	decay
SYNPCC7002_A1240		0.936144	decay
SYNPCC7002_A1241		0.870687	decay
SYNPCC7002_A1242		0.944034	decay
SYNPCC7002_A1243	nikL	1.57438	decay
SYNPCC7002_A1244	trxA	1.19556	decay
SYNPCC7002_A1245	rimM	0.534616	decay
SYNPCC7002_A1246	serA	1.29429	decay
SYNPCC7002_A1247	prmA	0.856557	decay
SYNPCC7002_A1248	cruE	0.910902	decay
SYNPCC7002_A1249		0.565206	decay
SYNPCC7002_A1250	menE	1.03364	decay
SYNPCC7002_A1251		1.32984	decay
SYNPCC7002_A1252		0.987874	decay
SYNPCC7002_A1253		0.846082	decay
SYNPCC7002_A1254		1.00906	decay
SYNPCC7002_A1255		0.80756	decay
SYNPCC7002_A1256		0.629508	decay
SYNPCC7002_A1257		0.909768	decay
SYNPCC7002_A1258	psb28	1.35998	decay
SYNPCC7002_A1259	secA	0.856627	decay
SYNPCC7002_A1260		1.30299	decay
SYNPCC7002_A1261		0.960674	decay
SYNPCC7002_A1262	pbpA	0.741796	decay
SYNPCC7002_A1263	dnaN	0.879852	decay
SYNPCC7002_A1264	cp12	3.03553	decay
SYNPCC7002_A1265		0.943982	decay
SYNPCC7002_A1266	tRNA-Phe	0.942094	decay
SYNPCC7002_A1267	lysC	1.04667	decay
SYNPCC7002_A1268		2.09485	decay
SYNPCC7002_A1269	rpiA	1.77721	decay
SYNPCC7002_A1270		-	no_reads
SYNPCC7002_A1271	dnaB	1.08207	decay
SYNPCC7002_A1272		0.644267	decay
SYNPCC7002_A1273		2.43144	decay
SYNPCC7002_A1274	dapA	1.45633	decay
SYNPCC7002_A1275	asd	0.966573	decay
SYNPCC7002_A1276	tig	1.8529	decay
SYNPCC7002_A1277	map	0.515825	decay
SYNPCC7002_A1278	ilvC	3.47768	decay
SYNPCC7002_A1279		0.784449	decay
SYNPCC7002_A1280	polA	0.798816	decay
SYNPCC7002_A1281	bioF	1.30082	decay
SYNPCC7002_A1282		0.547046	decay
SYNPCC7002_A1283		1.09177	decay
SYNPCC7002_A1284	dncH	0.543862	decay
SYNPCC7002_A1285	glnB	3.94703	decay
SYNPCC7002_A1286	petE	2.49268	decay
SYNPCC7002_A1287	mfd	0.952441	decay
SYNPCC7002_A1288	rsbV	0.483398	decay
SYNPCC7002_A1289		0.549599	decay
SYNPCC7002_A1290		-	no_reads
SYNPCC7002_A1291	isiB	2.15143	decay
SYNPCC7002_A1292	isiA	2.78255	decay
SYNPCC7002_A1293	xthA	0.520868	decay
SYNPCC7002_A1294	folP	0.760229	decay
SYNPCC7002_A1295	merA1	0.849	decay
SYNPCC7002_A1296		0.898793	decay
SYNPCC7002_A1297		-	low_r2
SYNPCC7002_A1298		2.2076	decay
SYNPCC7002_A1299	frt1	0.998624	decay
SYNPCC7002_A1300		0.462153	decay
SYNPCC7002_A1301	glpX	3.96041	decay
SYNPCC7002_A1302	hemA	0.737575	decay
SYNPCC7002_A1303	psbP	1.34469	decay
SYNPCC7002_A1304	maf	1.23519	decay
SYNPCC7002_A1305		0.961948	decay
SYNPCC7002_A1306		1.43828	decay
SYNPCC7002_A1307		1.62646	decay
SYNPCC7002_A1308	rpaA	0.861296	decay
SYNPCC7002_A1309	thyX	0.887093	decay
SYNPCC7002_A1310	dcd	0.469538	decay
SYNPCC7002_A1311	petM	4.79003	decay
SYNPCC7002_A1312	psb28-2	0.445158	decay
SYNPCC7002_A1313	nrtP	2.08693	decay
SYNPCC7002_A1314		1.51259	decay
SYNPCC7002_A1315		1.67448	decay
SYNPCC7002_A1316	tmk	2.35101	decay
SYNPCC7002_A1317	exbD	1.13681	decay
SYNPCC7002_A1318	exbB	0.858512	decay
SYNPCC7002_A1319	ureA	0.476973	decay
SYNPCC7002_A1320	chrA	0.51972	decay
SYNPCC7002_A1321	flv3	1.71199	decay
SYNPCC7002_A1322		0.648418	decay
SYNPCC7002_A1323		0.686953	decay
SYNPCC7002_A1324		0.908652	decay
SYNPCC7002_A1325		0.956145	decay
SYNPCC7002_A1326		0.484952	decay
SYNPCC7002_A1327		0.523899	decay
SYNPCC7002_A1328		0.481731	decay
SYNPCC7002_A1329		0.579474	decay
SYNPCC7002_A1330		2.36657	decay
SYNPCC7002_A1331		0.934877	decay
SYNPCC7002_A1332		1.31089	decay
SYNPCC7002_A1333		-	low_r2
SYNPCC7002_A1334	ycf38	1.48915	decay
SYNPCC7002_A1335		0.888163	decay
SYNPCC7002_A1336		0.915627	decay
SYNPCC7002_A1337		1.35414	decay
SYNPCC7002_A1338	tRNA-Gln	-	no_reads
SYNPCC7002_A1339		1.00613	decay
SYNPCC7002_A1340		0.906936	decay
SYNPCC7002_A1341		0.915095	decay
SYNPCC7002_A1342		1.26126	decay
SYNPCC7002_A1343	gyrB	1.28841	decay
SYNPCC7002_A1344	met3	2.50122	decay
SYNPCC7002_A1345		0.481943	decay
SYNPCC7002_A1346		0.607805	decay
SYNPCC7002_A1347	psbY	3.90057	decay
SYNPCC7002_A1348	trpC	0.998269	decay
SYNPCC7002_A1349		0.52491	decay
SYNPCC7002_A1350	nrdA	0.766612	decay
SYNPCC7002_A1351	smpB	0.852889	decay
SYNPCC7002_A1352	fbaA	-	low_r2
SYNPCC7002_A1353	leuC	1.01981	decay
SYNPCC7002_A1354		0.610742	decay
SYNPCC7002_A1355		0.522229	decay
SYNPCC7002_A1356	leuA	0.970199	decay
SYNPCC7002_A1357		0.709746	decay
SYNPCC7002_A1358		0.45637	decay
SYNPCC7002_A1359		0.502071	decay
SYNPCC7002_A1360		0.717877	decay
SYNPCC7002_A1361	moaA	0.446778	decay
SYNPCC7002_A1362	guaA	1.10182	decay
SYNPCC7002_A1363	manS	1.40423	decay
SYNPCC7002_A1364		1.16847	decay
SYNPCC7002_A1365		1.50862	decay
SYNPCC7002_A1366		1.49911	decay
SYNPCC7002_A1367		1.64374	decay
SYNPCC7002_A1368		0.971003	decay
SYNPCC7002_A1369		0.580554	decay
SYNPCC7002_A1370	modA	1.79768	decay
SYNPCC7002_A1371	mlaE	1.11557	decay
SYNPCC7002_A1372	pilJ	0.899327	decay
SYNPCC7002_A1373	pilI	0.882254	decay
SYNPCC7002_A1374	pilH	0.499146	decay
SYNPCC7002_A1375	pilG	0.426641	decay
SYNPCC7002_A1376		0.474262	decay
SYNPCC7002_A1377		0.553478	decay
SYNPCC7002_A1378		0.433296	decay
SYNPCC7002_A1379	spr	0.920823	decay
SYNPCC7002_A1380		0.521324	decay
SYNPCC7002_A1381	futB	1.12343	decay
SYNPCC7002_A1382		1.04238	decay
SYNPCC7002_A1383		-	low_r2
SYNPCC7002_A1384		0.797845	decay
SYNPCC7002_A1385	ycf39	1.61705	decay
SYNPCC7002_A1386		0.507316	decay
SYNPCC7002_A1387		4.28084	decay
SYNPCC7002_A1388		0.554057	decay
SYNPCC7002_A1389	gmpP	0.527264	decay
SYNPCC7002_A1390	ruvB	0.821684	decay
SYNPCC7002_A1391		0.905528	decay
SYNPCC7002_A1392		1.4671	decay
SYNPCC7002_A1393	psaE	3.80533	decay
SYNPCC7002_A1394	gltX	1.40804	decay
SYNPCC7002_A1395	16S rRNA	-	no_reads
SYNPCC7002_A1396	tRNA-Ile	-	no_reads
SYNPCC7002_A1397	tRNA-Ala	-	no_reads
SYNPCC7002_A1398	23S rRNA	-	no_reads
SYNPCC7002_A1399	5S rRNA	-	no_reads
SYNPCC7002_A1400	plqA	0.503524	decay
SYNPCC7002_A1401	ppx-gppA	0.968828	decay
SYNPCC7002_A1402	thrC	1.05844	decay
SYNPCC7002_A1403		1.04889	decay
SYNPCC7002_A1404		0.930254	decay
SYNPCC7002_A1405	nblS	0.913293	decay
SYNPCC7002_A1406	purD	1.44543	decay
SYNPCC7002_A1407		0.556293	decay
SYNPCC7002_A1408	dnaE	0.570575	decay
SYNPCC7002_A1409		0.970165	decay
SYNPCC7002_A1410		1.09151	decay
SYNPCC7002_A1411	ubiX	1.12002	decay
SYNPCC7002_A1412	iaiH	0.963389	decay
SYNPCC7002_A1413	nfU	-	low_r2
SYNPCC7002_A1414	pepC	0.79687	decay
SYNPCC7002_A1415		0.861559	decay
SYNPCC7002_A1416		0.917357	decay
SYNPCC7002_A1417	cofG	0.43879	decay
SYNPCC7002_A1418	psbA3	4.09783	decay
SYNPCC7002_A1419		0.724186	decay
SYNPCC7002_A1420	pyrG	0.912609	decay
SYNPCC7002_A1421		1.29208	decay
SYNPCC7002_A1422	murQ	1.28636	decay
SYNPCC7002_A1423		0.506181	decay
SYNPCC7002_A1424		2.14008	decay
SYNPCC7002_A1425	diox1	2.12646	decay
SYNPCC7002_A1426	ycf49	0.944629	decay
SYNPCC7002_A1427	coaB-coaC	0.993664	decay
SYNPCC7002_A1428		0.984593	decay
SYNPCC7002_A1429		0.410134	decay
SYNPCC7002_A1430		1.96409	decay
SYNPCC7002_A1431		2.46245	decay
SYNPCC7002_A1432		2.40121	decay
SYNPCC7002_A1433		1.68602	decay
SYNPCC7002_A1434		1.67312	decay
SYNPCC7002_A1435	lepB2	0.900221	decay
SYNPCC7002_A1436	natA	0.90825	decay
SYNPCC7002_A1437		0.997286	decay
SYNPCC7002_A1438		0.591118	decay
SYNPCC7002_A1439	pcp	0.674535	decay
SYNPCC7002_A1440	nblB	1.02372	decay
SYNPCC7002_A1441		0.535594	decay
SYNPCC7002_A1442		1.85813	decay
SYNPCC7002_A1443	nifJ	1.25086	decay
SYNPCC7002_A1444		0.745302	decay
SYNPCC7002_A1445		0.846187	decay
SYNPCC7002_A1446		-	no_reads
SYNPCC7002_A1447		1.4141	decay
SYNPCC7002_A1448		1.08045	decay
SYNPCC7002_A1449		1.27396	decay
SYNPCC7002_A1450		1.20792	decay
SYNPCC7002_A1451		0.681268	decay
SYNPCC7002_A1452		1.3639	decay
SYNPCC7002_A1453		1.20101	decay
SYNPCC7002_A1454		0.516169	decay
SYNPCC7002_A1455	oppC	0.875067	decay
SYNPCC7002_A1456		2.83822	decay
SYNPCC7002_A1457	devH	0.434873	decay
SYNPCC7002_A1458	opcA	1.94123	decay
SYNPCC7002_A1459	zwf	1.5971	decay
SYNPCC7002_A1460	talA	-	low_r2
SYNPCC7002_A1461		1.07625	decay
SYNPCC7002_A1462		0.466745	decay
SYNPCC7002_A1463		0.89595	decay
SYNPCC7002_A1464		0.604438	decay
SYNPCC7002_A1465	ribD	0.496528	decay
SYNPCC7002_A1466		1.43935	decay
SYNPCC7002_A1467		0.907617	decay
SYNPCC7002_A1468	uvrA	0.840017	decay
SYNPCC7002_A1469		-	low_r2
SYNPCC7002_A1470		1.13095	decay
SYNPCC7002_A1471		0.774043	decay
SYNPCC7002_A1472		0.790891	decay
SYNPCC7002_A1473		0.459349	decay
SYNPCC7002_A1474	sakR1	0.533745	decay
SYNPCC7002_A1475		1.02041	decay
SYNPCC7002_A1476	hliB	-	low_r2
SYNPCC7002_A1477		5.05025	decay
SYNPCC7002_A1478		0.854668	decay
SYNPCC7002_A1479		1.05038	decay
SYNPCC7002_A1480		0.988361	decay
SYNPCC7002_A1481		1.26535	decay
SYNPCC7002_A1482		-	no_reads
SYNPCC7002_A1483		0.497342	decay
SYNPCC7002_A1484		0.473913	decay
SYNPCC7002_A1485		1.16981	decay
SYNPCC7002_A1486		0.647917	decay
SYNPCC7002_A1487		0.585473	decay
SYNPCC7002_A1488		0.543218	decay
SYNPCC7002_A1489		0.938967	decay
SYNPCC7002_A1490		3.73795	decay
SYNPCC7002_A1491		1.21775	decay
SYNPCC7002_A1492	pgm	1.01923	decay
SYNPCC7002_A1493		0.500938	decay
SYNPCC7002_A1494	cysC1	2.99391	decay
SYNPCC7002_A1495	pcnB	0.48986	decay
SYNPCC7002_A1496		0.487029	decay
SYNPCC7002_A1497	cysH	0.820665	decay
SYNPCC7002_A1498	rplI	1.67823	decay
SYNPCC7002_A1499		2.45841	decay
SYNPCC7002_A1500		1.16326	decay
SYNPCC7002_A1501	wza	0.895883	decay
SYNPCC7002_A1502		0.417137	decay
SYNPCC7002_A1503		0.71297	decay
SYNPCC7002_A1504		0.759021	decay
SYNPCC7002_A1505		1.04475	decay
SYNPCC7002_A1506		1.061	decay
SYNPCC7002_A1507		1.35728	decay
SYNPCC7002_A1508		1.31704	decay
SYNPCC7002_A1509		1.42656	decay
SYNPCC7002_A1510		1.8604	decay
SYNPCC7002_A1511		2.04494	decay
SYNPCC7002_A1512		2.42764	decay
SYNPCC7002_A1513		2.71099	decay
SYNPCC7002_A1514		2.89072	decay
SYNPCC7002_A1515		-	low_r2
SYNPCC7002_A1516		-	low_r2
SYNPCC7002_A1517		-	low_r2
SYNPCC7002_A1518		-	low_r2
SYNPCC7002_A1519		-	low_r2
SYNPCC7002_A1520	wcaF	-	low_r2
SYNPCC7002_A1521	obgE	0.431841	decay
SYNPCC7002_A1522		-	low_r2
SYNPCC7002_A1523	oppC	-	low_r2
SYNPCC7002_A1524		-	low_r2
SYNPCC7002_A1525	mreB	-	low_r2
SYNPCC7002_A1526	mreC	-	low_r2
SYNPCC7002_A1527	mreD	-	low_r2
SYNPCC7002_A1528		0.521537	decay
SYNPCC7002_A1529		-	low_r2
SYNPCC7002_A1530		0.499989	decay
SYNPCC7002_A1531	menD	-	low_r2
SYNPCC7002_A1532	glgA	0.849037	decay
SYNPCC7002_A1533		1.11794	decay
SYNPCC7002_A1534	clpX	0.832905	decay
SYNPCC7002_A1535	clpP2	0.490414	decay
SYNPCC7002_A1536		0.527464	decay
SYNPCC7002_A1537		-	low_r2
SYNPCC7002_A1538		0.79391	decay
SYNPCC7002_A1539		0.766723	decay
SYNPCC7002_A1540		0.823428	decay
SYNPCC7002_A1541		1.09548	decay
SYNPCC7002_A1542		1.11558	decay
SYNPCC7002_A1543	zam	1.16694	decay
SYNPCC7002_A1544		0.772347	decay
SYNPCC7002_A1545	purQ	0.986491	decay
SYNPCC7002_A1546	purS	0.9447	decay
SYNPCC7002_A1547		0.896951	decay
SYNPCC7002_A1548		0.69576	decay
SYNPCC7002_A1549	gcvP	-	low_r2
SYNPCC7002_A1550		1.90524	decay
SYNPCC7002_A1551		2.07495	decay
SYNPCC7002_A1552	miaE	1.02496	decay
SYNPCC7002_A1553		0.795922	decay
SYNPCC7002_A1554		0.904466	decay
SYNPCC7002_A1555	lplA	-	low_r2
SYNPCC7002_A1556		1.00062	decay
SYNPCC7002_A1557		0.738646	decay
SYNPCC7002_A1558		1.774	decay
SYNPCC7002_A1559	psbC	-	low_r2
SYNPCC7002_A1560	psbD1	3.74743	decay
SYNPCC7002_A1561	cobP	0.829064	decay
SYNPCC7002_A1562	lgt	0.86625	decay
SYNPCC7002_A1563	queF1	0.889057	decay
SYNPCC7002_A1564		0.687711	decay
SYNPCC7002_A1565	gatC	1.66383	decay
SYNPCC7002_A1566	ycf3	1.06402	decay
SYNPCC7002_A1567	holA	0.942875	decay
SYNPCC7002_A1568	ycf39	0.872344	decay
SYNPCC7002_A1569		0.812361	decay
SYNPCC7002_A1570		0.498771	decay
SYNPCC7002_A1571		2.91428	decay
SYNPCC7002_A1572	sulA	1.90994	decay
SYNPCC7002_A1573		0.474929	decay
SYNPCC7002_A1574		0.968591	decay
SYNPCC7002_A1575		0.936468	decay
SYNPCC7002_A1576		0.520672	decay
SYNPCC7002_A1577	lipA2	0.560208	decay
SYNPCC7002_A1578		0.676052	decay
SYNPCC7002_A1579		0.67029	decay
SYNPCC7002_A1580		1.11469	decay
SYNPCC7002_A1581		1.24686	decay
SYNPCC7002_A1582		2.14993	decay
SYNPCC7002_A1583	glcF	1.41931	decay
SYNPCC7002_A1584	ddl	1.19216	decay
SYNPCC7002_A1585	pgk	-	low_r2
SYNPCC7002_A1586		-	no_reads
SYNPCC7002_A1587		0.982225	decay
SYNPCC7002_A1588		0.973432	decay
SYNPCC7002_A1589	psaC	4.61433	decay
SYNPCC7002_A1590		1.22468	decay
SYNPCC7002_A1591	ndhP	2.01723	decay
SYNPCC7002_A1592		0.85623	decay
SYNPCC7002_A1593		0.592695	decay
SYNPCC7002_A1594	menH	0.515187	decay
SYNPCC7002_A1595		0.479427	decay
SYNPCC7002_A1596	ycf52	0.528129	decay
SYNPCC7002_A1597	tRNA-Pro	0.571591	decay
SYNPCC7002_A1598	tic22	1.23105	decay
SYNPCC7002_A1599	hemK	1.12186	decay
SYNPCC7002_A1600		0.837463	decay
SYNPCC7002_A1601	pilA5	0.883283	decay
SYNPCC7002_A1602		1.39104	decay
SYNPCC7002_A1603		1.37364	decay
SYNPCC7002_A1604	fimT	1.50723	decay
SYNPCC7002_A1605	psbQ	4.24382	decay
SYNPCC7002_A1606		1.86478	decay
SYNPCC7002_A1607	mraY	1.22846	decay
SYNPCC7002_A1608	mrdA	0.853617	decay
SYNPCC7002_A1609	tyrS	0.844897	decay
SYNPCC7002_A1610	hemC	0.888287	decay
SYNPCC7002_A1611		1.04949	decay
SYNPCC7002_A1612		1.06937	decay
SYNPCC7002_A1613		0.690855	decay
SYNPCC7002_A1614	trxA	1.98123	decay
SYNPCC7002_A1615		1.19207	decay
SYNPCC7002_A1616	ilvA	1.13872	decay
SYNPCC7002_A1617		0.835902	decay
SYNPCC7002_A1618		0.734147	decay
SYNPCC7002_A1619		0.449386	decay
SYNPCC7002_A1620	damP	0.909985	decay
SYNPCC7002_A1621	glbN	1.04322	decay
SYNPCC7002_A1622	ffh	0.840569	decay
SYNPCC7002_A1623		1.03071	decay
SYNPCC7002_A1624		0.68857	decay
SYNPCC7002_A1625		-	no_reads
SYNPCC7002_A1626		2.3189	decay
SYNPCC7002_A1627	urtE	0.476282	decay
SYNPCC7002_A1628		2.39307	decay
SYNPCC7002_A1629	rbpD	0.446128	decay
SYNPCC7002_A1630	glnA	0.889662	decay
SYNPCC7002_A1631	apcF	1.61639	decay
SYNPCC7002_A1632	ntcB	0.666549	decay
SYNPCC7002_A1633		-	no_reads
SYNPCC7002_A1634		0.517514	decay
SYNPCC7002_A1635		1.11408	decay
SYNPCC7002_A1636	hisF	1.60486	decay
SYNPCC7002_A1637		0.633657	decay
SYNPCC7002_A1638		1.29209	decay
SYNPCC7002_A1639		0.803603	decay
SYNPCC7002_A1640		0.431655	decay
SYNPCC7002_A1641		0.865747	decay
SYNPCC7002_A1642	dapF	1.72257	decay
SYNPCC7002_A1643	hfq	0.593515	decay
SYNPCC7002_A1644		1.02964	decay
SYNPCC7002_A1645		0.962239	decay
SYNPCC7002_A1646	cysE	0.844094	decay
SYNPCC7002_A1647		1.08058	decay
SYNPCC7002_A1648	btuD	1.02096	decay
SYNPCC7002_A1649	fur	0.961166	decay
SYNPCC7002_A1650	cobQ	0.524091	decay
SYNPCC7002_A1651		0.503553	decay
SYNPCC7002_A1652	chlB	1.42243	decay
SYNPCC7002_A1653	fmt	1.05004	decay
SYNPCC7002_A1654	hhoA	2.7012	decay
SYNPCC7002_A1655		0.564187	decay
SYNPCC7002_A1656	proS	1.1417	decay
SYNPCC7002_A1657	pma1	1.77082	decay
SYNPCC7002_A1658	pyk	0.910305	decay
SYNPCC7002_A1659		0.604113	decay
SYNPCC7002_A1660	scpA	0.507529	decay
SYNPCC7002_A1661		0.497968	decay
SYNPCC7002_A1662	tRNA-Leu	-	no_reads
SYNPCC7002_A1663		0.847583	decay
SYNPCC7002_A1664		0.524861	decay
SYNPCC7002_A1665	spkA	0.920984	decay
SYNPCC7002_A1666		0.957748	decay
SYNPCC7002_A1667	purL	1.13203	decay
SYNPCC7002_A1668		0.33838	decay
SYNPCC7002_A1669		0.315595	decay
SYNPCC7002_A1670		0.513049	decay
SYNPCC7002_A1671		2.36616	decay
SYNPCC7002_A1672	alaS	0.968927	decay
SYNPCC7002_A1673		1.10839	decay
SYNPCC7002_A1674		0.939551	decay
SYNPCC7002_A1675	ntcA	0.624536	decay
SYNPCC7002_A1676	fabI	3.13288	decay
SYNPCC7002_A1677		0.867416	decay
SYNPCC7002_A1678		0.840041	decay
SYNPCC7002_A1679		0.865911	decay
SYNPCC7002_A1680		0.427472	decay
SYNPCC7002_A1681	ypsC	1.01287	decay
SYNPCC7002_A1682		0.657027	decay
SYNPCC7002_A1683	acnB	2.05847	decay
SYNPCC7002_A1684		0.927591	decay
SYNPCC7002_A1685		1.35875	decay
SYNPCC7002_A1686		1.62922	decay
SYNPCC7002_A1687		2.35118	decay
SYNPCC7002_A1688		0.479951	decay
SYNPCC7002_A1689	upp	0.489735	decay
SYNPCC7002_A1690	moaE	0.518077	decay
SYNPCC7002_A1691	purH	1.38154	decay
SYNPCC7002_A1692	pyrR	0.501742	decay
SYNPCC7002_A1693		1.44164	decay
SYNPCC7002_A1694	leuS	0.79386	decay
SYNPCC7002_A1695		0.336301	decay
SYNPCC7002_A1696		0.360175	decay
SYNPCC7002_A1697		0.970654	decay
SYNPCC7002_A1698		0.972571	decay
SYNPCC7002_A1699		1.07339	decay
SYNPCC7002_A1700		1.20518	decay
SYNPCC7002_A1701	prfC	1.08953	decay
SYNPCC7002_A1702	terD	1.57063	decay
SYNPCC7002_A1703	gcvT	0.891833	decay
SYNPCC7002_A1704		0.508055	decay
SYNPCC7002_A1705		0.459173	decay
SYNPCC7002_A1706	rnhA	0.814184	decay
SYNPCC7002_A1707		0.934689	decay
SYNPCC7002_A1708	sphU	1.33938	decay
SYNPCC7002_A1709		0.579329	decay
SYNPCC7002_A1710		0.607319	decay
SYNPCC7002_A1711		0.950217	decay
SYNPCC7002_A1712		1.13136	decay
SYNPCC7002_A1713		0.563376	decay
SYNPCC7002_A1714	metK	2.6326	decay
SYNPCC7002_A1715	galE	0.988577	decay
SYNPCC7002_A1716		-	no_reads
SYNPCC7002_A1717		0.426337	decay
SYNPCC7002_A1718		0.51975	decay
SYNPCC7002_A1719		0.945834	decay
SYNPCC7002_A1720		1.63067	decay
SYNPCC7002_A1721		2.20297	decay
SYNPCC7002_A1722		0.867032	decay
SYNPCC7002_A1723		0.418996	decay
SYNPCC7002_A1724		0.51227	decay
SYNPCC7002_A1725		0.591236	decay
SYNPCC7002_A1726		1.08871	decay
SYNPCC7002_A1727		0.988001	decay
SYNPCC7002_A1728	ychF	0.91191	decay
SYNPCC7002_A1729		0.849153	decay
SYNPCC7002_A1730	aroE	1.35339	decay
SYNPCC7002_A1731		1.02617	decay
SYNPCC7002_A1732		1.48667	decay
SYNPCC7002_A1733	mntB	1.32748	decay
SYNPCC7002_A1734	mntA	1.30187	decay
SYNPCC7002_A1735	mntC	1.04588	decay
SYNPCC7002_A1736		0.889626	decay
SYNPCC7002_A1737	recJ	1.02935	decay
SYNPCC7002_A1738		0.428854	decay
SYNPCC7002_A1739		2.02325	decay
SYNPCC7002_A1740		-	no_reads
SYNPCC7002_A1741	rpsU	3.18325	decay
SYNPCC7002_A1742		0.958345	decay
SYNPCC7002_A1743	flv1	0.565946	decay
SYNPCC7002_A1744	recR	0.982096	decay
SYNPCC7002_A1745		-	no_reads
SYNPCC7002_A1746	hypB	0.56678	decay
SYNPCC7002_A1747	hypA	0.867122	decay
SYNPCC7002_A1748	agmB	1.42863	decay
SYNPCC7002_A1749		1.15728	decay
SYNPCC7002_A1750		-	no_reads
SYNPCC7002_A1751	espeB	2.22882	decay
SYNPCC7002_A1752		2.76884	decay
SYNPCC7002_A1753	hemB	1.52573	decay
SYNPCC7002_A1754		0.770698	decay
SYNPCC7002_A1755		0.555897	decay
SYNPCC7002_A1756	ileS	0.919124	decay
SYNPCC7002_A1757		1.02746	decay
SYNPCC7002_A1758		1.25768	decay
SYNPCC7002_A1759	psbB	-	low_r2
SYNPCC7002_A1760		1.89953	decay
SYNPCC7002_A1761		1.87315	decay
SYNPCC7002_A1762	trpG	0.984137	decay
SYNPCC7002_A1763	dgkA	0.8071	decay
SYNPCC7002_A1764		-	no_reads
SYNPCC7002_A1765		0.777452	decay
SYNPCC7002_A1766		0.506147	decay
SYNPCC7002_A1767		0.725936	decay
SYNPCC7002_A1768		0.953871	decay
SYNPCC7002_A1769		1.01286	decay
SYNPCC7002_A1770		1.46123	decay
SYNPCC7002_A1771		1.58139	decay
SYNPCC7002_A1772		3.59375	decay
SYNPCC7002_A1773		3.38761	decay
SYNPCC7002_A1774		2.55915	decay
SYNPCC7002_A1775		2.48678	decay
SYNPCC7002_A1776	cas5	2.48399	decay
SYNPCC7002_A1777	cas1	2.88714	decay
SYNPCC7002_A1778	cas2	-	low_r2
SYNPCC7002_A1779	tRNA-Met	0.64301	decay
SYNPCC7002_A1780	yidH	0.478856	decay
SYNPCC7002_A1781	pgl1	0.873719	decay
SYNPCC7002_A1782		0.546489	decay
SYNPCC7002_A1783		0.990695	decay
SYNPCC7002_A1784	nadE	0.870804	decay
SYNPCC7002_A1785	sfsA	0.735196	decay
SYNPCC7002_A1786	comFB	0.405414	decay
SYNPCC7002_A1787		0.555242	decay
SYNPCC7002_A1788	prpJ1	0.820346	decay
SYNPCC7002_A1789	crp	0.818596	decay
SYNPCC7002_A1790		1.04971	decay
SYNPCC7002_A1791		1.03508	decay
SYNPCC7002_A1792		1.11096	decay
SYNPCC7002_A1793		1.3528	decay
SYNPCC7002_A1794		1.07258	decay
SYNPCC7002_A1795		1.56194	decay
SYNPCC7002_A1796	rbcS	-	low_r2
SYNPCC7002_A1797	rbcX	-	low_r2
SYNPCC7002_A1798	rbcL	-	low_r2
SYNPCC7002_A1799	ccmN	1.3683	decay
SYNPCC7002_A1800	ccmM	1.58762	decay
SYNPCC7002_A1801	ccmL	1.28376	decay
SYNPCC7002_A1802	ccmK1	1.30081	decay
SYNPCC7002_A1803	ccmK2	1.42539	decay
SYNPCC7002_A1804	sul2	0.953695	decay
SYNPCC7002_A1805	ndhF4	0.839156	decay
SYNPCC7002_A1806	ndhD4	1.23752	decay
SYNPCC7002_A1807	cupB	1.2576	decay
SYNPCC7002_A1808	speA	0.602166	decay
SYNPCC7002_A1809		-	no_reads
SYNPCC7002_A1810		0.433659	decay
SYNPCC7002_A1811	sufS	1.70187	decay
SYNPCC7002_A1812	sufD	1.32426	decay
SYNPCC7002_A1813	sufC	0.851012	decay
SYNPCC7002_A1814	sufB	0.926128	decay
SYNPCC7002_A1815	sufR	0.523954	decay
SYNPCC7002_A1816	mutM	1.01216	decay
SYNPCC7002_A1817		0.530849	decay
SYNPCC7002_A1818		0.489954	decay
SYNPCC7002_A1819		0.443836	decay
SYNPCC7002_A1820		0.845468	decay
SYNPCC7002_A1821	nblA	-	low_r2
SYNPCC7002_A1822	cpcS	0.901343	decay
SYNPCC7002_A1823	rpsO	2.12596	decay
SYNPCC7002_A1824		2.26995	decay
SYNPCC7002_A1825	aroA2	1.14592	decay
SYNPCC7002_A1826	thiOG	1.39462	decay
SYNPCC7002_A1827	nirA	1.07028	decay
SYNPCC7002_A1828	hemF	0.951654	decay
SYNPCC7002_A1829	panB	1.18469	decay
SYNPCC7002_A1830	cutE	2.21266	decay
SYNPCC7002_A1831		2.26199	decay
SYNPCC7002_A1832	sigD	2.09081	decay
SYNPCC7002_A1833		1.37796	decay
SYNPCC7002_A1834	psaM	-	low_r2
SYNPCC7002_A1835		1.29219	decay
SYNPCC7002_A1836	perR	0.615298	decay
SYNPCC7002_A1837	livK	0.851493	decay
SYNPCC7002_A1838	acs	2.38271	decay
SYNPCC7002_A1839		1.06898	decay
SYNPCC7002_A1840		0.857147	decay
SYNPCC7002_A1841		-	low_r2
SYNPCC7002_A1842		1.01264	decay
SYNPCC7002_A1843		0.946125	decay
SYNPCC7002_A1844	ctpB	1.3325	decay
SYNPCC7002_A1845		0.524126	decay
SYNPCC7002_A1846	gmk	0.476719	decay
SYNPCC7002_A1847	clpP1	2.39746	decay
SYNPCC7002_A1848		0.480954	decay
SYNPCC7002_A1849	lexA	0.809948	decay
SYNPCC7002_A1850		0.523249	decay
SYNPCC7002_A1851	ftrC	1.65862	decay
SYNPCC7002_A1852	ypuF	0.701219	decay
SYNPCC7002_A1853		1.02456	decay
SYNPCC7002_A1854		0.489804	decay
SYNPCC7002_A1855		0.436712	decay
SYNPCC7002_A1856	recG	0.514385	decay
SYNPCC7002_A1857		1.09693	decay
SYNPCC7002_A1858		-	low_r2
SYNPCC7002_A1859		0.968515	decay
SYNPCC7002_A1860	ppk2	0.914927	decay
SYNPCC7002_A1861		0.501086	decay
SYNPCC7002_A1862		0.872852	decay
SYNPCC7002_A1863	ilvE	0.842471	decay
SYNPCC7002_A1864	gloB	1.0599	decay
SYNPCC7002_A1865	glgB	0.860667	decay
SYNPCC7002_A1866		1.69117	decay
SYNPCC7002_A1867		0.975388	decay
SYNPCC7002_A1868		-	no_reads
SYNPCC7002_A1869		-	no_reads
SYNPCC7002_A1870		1.3971	decay
SYNPCC7002_A1871		1.71572	decay
SYNPCC7002_A1872		1.92803	decay
SYNPCC7002_A1873		1.07826	decay
SYNPCC7002_A1874		-	no_reads
SYNPCC7002_A1875		-	no_reads
SYNPCC7002_A1876		-	no_reads
SYNPCC7002_A1877		-	no_reads
SYNPCC7002_A1878		1.1467	decay
SYNPCC7002_A1879		1.26735	decay
SYNPCC7002_A1880		1.50958	decay
SYNPCC7002_A1881		1.50672	decay
SYNPCC7002_A1882		1.82762	decay
SYNPCC7002_A1883		1.66867	decay
SYNPCC7002_A1884		1.94728	decay
SYNPCC7002_A1885		2.54628	decay
SYNPCC7002_A1886		1.62608	decay
SYNPCC7002_A1887		-	no_reads
SYNPCC7002_A1888		0.520489	decay
SYNPCC7002_A1889	tRNA-Cys	-	no_reads
SYNPCC7002_A1890	hisA	1.01859	decay
SYNPCC7002_A1891		0.906354	decay
SYNPCC7002_A1892	crtH	0.91641	decay
SYNPCC7002_A1893	rpmF	2.34747	decay
SYNPCC7002_A1894		1.04001	decay
SYNPCC7002_A1895	pstB	0.981857	decay
SYNPCC7002_A1896		0.52126	decay
SYNPCC7002_A1897		0.870991	decay
SYNPCC7002_A1898	comA	0.993593	decay
SYNPCC7002_A1899		1.24788	decay
SYNPCC7002_A1900	recQ	0.902153	decay
SYNPCC7002_A1901	exoD	1.03525	decay
SYNPCC7002_A1902	htpG	1.69623	decay
SYNPCC7002_A1903	gmhB	0.804691	decay
SYNPCC7002_A1904		1.10013	decay
SYNPCC7002_A1905	ispD	1.84165	decay
SYNPCC7002_A1906	cyaD	0.535441	decay
SYNPCC7002_A1907		0.936697	decay
SYNPCC7002_A1908		0.461072	decay
SYNPCC7002_A1909	petC	3.48451	decay
SYNPCC7002_A1910	petA	3.63922	decay
SYNPCC7002_A1911		1.83009	decay
SYNPCC7002_A1912		0.972985	decay
SYNPCC7002_A1913		0.917908	decay
SYNPCC7002_A1914		0.790525	decay
SYNPCC7002_A1915	miaB	0.477419	decay
SYNPCC7002_A1916	pipX	0.449605	decay
SYNPCC7002_A1917	ylmE	0.503892	decay
SYNPCC7002_A1918	cdv2	1.87179	decay
SYNPCC7002_A1919	proC	0.633205	decay
SYNPCC7002_A1920	cofH	1.00986	decay
SYNPCC7002_A1921	ccsA	1.30748	decay
SYNPCC7002_A1922		1.2131	decay
SYNPCC7002_A1923	tilS	1.66272	decay
SYNPCC7002_A1924	sigF	1.18607	decay
SYNPCC7002_A1925	cbpA	1.00945	decay
SYNPCC7002_A1926	mrcB	0.843149	decay
SYNPCC7002_A1927		0.72623	decay
SYNPCC7002_A1928	apcC	1.59952	decay
SYNPCC7002_A1929	apcB	3.02551	decay
SYNPCC7002_A1930	apcA	3.1156	decay
SYNPCC7002_A1931		0.53366	decay
SYNPCC7002_A1932		-	no_reads
SYNPCC7002_A1933	nblA	0.518799	decay
SYNPCC7002_A1934		0.438624	decay
SYNPCC7002_A1935	crtP	0.824912	decay
SYNPCC7002_A1936	crtB	0.8055	decay
SYNPCC7002_A1937	devR	0.624637	decay
SYNPCC7002_A1938	gyrA	1.04151	decay
SYNPCC7002_A1939		-	no_reads
SYNPCC7002_A1940	evrB	1.16106	decay
SYNPCC7002_A1941		1.80263	decay
SYNPCC7002_A1942		-	no_reads
SYNPCC7002_A1943		0.573768	decay
SYNPCC7002_A1944		0.589924	decay
SYNPCC7002_A1945		1.02769	decay
SYNPCC7002_A1946		0.547166	decay
SYNPCC7002_A1947		0.442159	decay
SYNPCC7002_A1948		0.479702	decay
SYNPCC7002_A1949	ubiH	0.452704	decay
SYNPCC7002_A1950		1.75676	decay
SYNPCC7002_A1951		2.39879	decay
SYNPCC7002_A1952		0.862701	decay
SYNPCC7002_A1953		2.70524	decay
SYNPCC7002_A1954	hik2	1.28494	decay
SYNPCC7002_A1955		1.08225	decay
SYNPCC7002_A1956		0.849783	decay
SYNPCC7002_A1957	queG	1.05279	decay
SYNPCC7002_A1958	tsf	3.20189	decay
SYNPCC7002_A1959	rpsB	2.35396	decay
SYNPCC7002_A1960		-	low_r2
SYNPCC7002_A1961	psaA	-	low_r2
SYNPCC7002_A1962	psaB	-	low_r2
SYNPCC7002_A1963		1.49322	decay
SYNPCC7002_A1964		2.05345	decay
SYNPCC7002_A1965	hupB	4.90888	decay
SYNPCC7002_A1966		0.494972	decay
SYNPCC7002_A1967		0.604144	decay
SYNPCC7002_A1968	nadA	0.943936	decay
SYNPCC7002_A1969	comFB	0.553225	decay
SYNPCC7002_A1970	sigG	0.628166	decay
SYNPCC7002_A1971	sapG	1.34342	decay
SYNPCC7002_A1972		1.27939	decay
SYNPCC7002_A1973	ndhD1	2.05013	decay
SYNPCC7002_A1974		1.20922	decay
SYNPCC7002_A1975		0.707971	decay
SYNPCC7002_A1976		1.77191	decay
SYNPCC7002_A1977	faaL	1.3479	decay
SYNPCC7002_A1978		1.26211	decay
SYNPCC7002_A1979		0.854113	decay
SYNPCC7002_A1980	tRNA-Val	1.11677	decay
SYNPCC7002_A1981		0.455518	decay
SYNPCC7002_A1982		0.665404	decay
SYNPCC7002_A1983	yajQ	1.34204	decay
SYNPCC7002_A1984	menA	0.78476	decay
SYNPCC7002_A1985	hisB	0.822789	decay
SYNPCC7002_A1986		1.41301	decay
SYNPCC7002_A1987	ytfC	-	low_r2
SYNPCC7002_A1988		-	no_reads
SYNPCC7002_A1989	desF	2.94048	decay
SYNPCC7002_A1990	hemN	1.6127	decay
SYNPCC7002_A1991	hox2	1.51476	decay
SYNPCC7002_A1992	acsF2	0.862904	decay
SYNPCC7002_A1993	chlR	0.427622	decay
SYNPCC7002_A1994		1.20898	decay
SYNPCC7002_A1995	livF	0.513268	decay
SYNPCC7002_A1996		0.488093	decay
SYNPCC7002_A1997	ccaA	0.496698	decay
SYNPCC7002_A1998		0.576198	decay
[truncated: 1,241 more rows]
